# Supplementary material for: Multi-species atlas resolves an axolotl limb development and regeneration paradox
Source: Nat Commun. 2023 Oct 10;14:6346. doi: 10.1038/s41467-023-41944-w (PMC10564727; doi:10.1038/s41467-023-41944-w)
Supplement: Supplementary file 6 — Supplementary Data 3 [file 41467_2023_41944_MOESM6_ESM.xlsx]

## Sheet: Sheet1
p_val	avg_log2FC	pct.1	pct.2	p_val_adj	gene	cluster
0	4.19069	1	0.016	0	Cirbp.1	AER
0	0.766299	0.594	0	0	Rap2b	AER
0	0.691082	0.699	0.028	0	Smad6	AER
0	0.298232	0.323	0.003	0	Cd59	AER
0	0.33764	0.353	0	0	Mybpc3	AER
0	0.680365	0.639	0.001	0	Rpl37a	AER
0	1.88284	0.835	0.006	0	Sema3a	AER
0	0.254171	0.263	0.001	0	Fbxl14	AER
0	1.06491	0.842	0.024	0	Rpl24	AER
0	0.304411	0.346	0.001	0	AMEX60DD301008347.1	AER
0	0.45995	0.466	0.003	0	Optc	AER
0	2.144	0.857	0.053	0	Dr999-Pmt21178.1	AER
0	1.62757	0.662	0.016	0	Krt15.2	AER
0	0.695789	0.684	0.016	0	Igf2bp1	AER
0	0.691439	0.669	0.025	0	AMEX60DD201011424.1	AER
0	0.472912	0.511	0.007	0	Cfl2	AER
0	0.554656	0.541	0.005	0	AMEX60DD301012609.6	AER
0	1.01561	0.549	0.01	0	Loxe.1	AER
0	0.858033	0.519	0.011	0	Cirbp.3	AER
0	1.23235	0.729	0.003	0	Cpamd8	AER
0	3.09497	0.992	0.017	0	Jund	AER
0	0.514194	0.474	0.003	0	AMEX60DD201014114.3	AER
0	0.468971	0.571	0.001	0	Prpf3.1	AER
0	1.25211	0.805	0.003	0	AMEX60DD301015190.1	AER
0	0.807698	0.729	0.001	0	Rps19	AER
0	0.361237	0.406	0.001	0	Rpl18	AER
0	2.04111	0.985	0.007	0	Hnrnpk.1	AER
0	0.76496	0.632	0.008	0	AMEX60DD201017201.4	AER
0	0.260602	0.293	0.001	0	Gmds	AER
0	0.412374	0.451	0.005	0	Rps14	AER
0	0.616943	0.602	0.001	0	AMEX60DD201018045.1	AER
0	1.94229	0.82	0.04	0	Apoc1	AER
0	0.557598	0.504	0	0	Ier5	AER
0	0.447273	0.459	0.001	0	Hsp90b1.1	AER
0	0.277041	0.271	0.002	0	Eif5.1	AER
0	0.309136	0.286	0	0	Ptch2	AER
0	0.675407	0.602	0.001	0	AMEX60DD301020556.1	AER
0	0.576003	0.602	0.004	0	Rpl17	AER
0	0.61305	0.414	0.007	0	LOC101945229	AER
0	0.855828	0.729	0.011	0	Hoxa10	AER
0	0.279655	0.301	0	0	Tril	AER
0	0.371642	0.316	0.001	0	AMEX60DD201022490.3	AER
0	0.466338	0.398	0.001	0	Lamb2	AER
0	1.48015	0.609	0.007	0	Fgl2.1	AER
0	0.507812	0.489	0	0	Rpl36.2	AER
0	0.252108	0.263	0	0	Psmb7.1	AER
0	0.520233	0.534	0.004	0	Hspa9	AER
0	0.43477	0.383	0.001	0	AMEX60DD301026101.1	AER
0	1.16991	0.805	0.039	0	Tpt1	AER
0	1.59782	0.797	0.042	0	Stc2	AER
0	0.543739	0.617	0.018	0	Tcf7	AER
0	3.42151	1	0.059	0	Col2a1	AER
0	0.337583	0.391	0.001	0	Cct3.2	AER
0	1.03709	0.797	0.039	0	LOC106538964.2	AER
0	3.95323	0.902	0.001	0	AMEX60DD201032402.1	AER
0	0.534745	0.451	0.001	0	AMEX60DD201032404.1	AER
0	1.06066	0.639	0.015	0	Col9a1	AER
0	0.339112	0.398	0.003	0	Axrnbp.2	AER
0	1.30541	0.812	0.007	0	Rpl36a.1	AER
0	1.29495	0.895	0.001	0	Sf3b5	AER
0	1.21436	0.857	0.031	0	Rps14.2	AER
0	0.777179	0.692	0.001	0	Rps25p6.1	AER
0	0.500889	0.519	0.009	0	Rps13.2	AER
0	0.484388	0.451	0.002	0	Atf1.1	AER
0	0.747089	0.677	0.001	0	AMEX60DD301035983.1	AER
0	0.274944	0.346	0.001	0	Rpl37	AER
0	0.408985	0.346	0	0	Fgf16	AER
0	0.289482	0.256	0	0	Rps5.2	AER
0	0.404121	0.414	0.004	0	Rpl26.1	AER
0	0.500041	0.481	0	0	Rpl18.2	AER
0	3.99118	1	0.001	0	Rps8.2	AER
0	1.14461	0.684	0.009	0	Msantd3-Tmeff1	AER
0	0.820414	0.744	0	0	Copa	AER
0	0.945254	0.782	0.013	0	Rpsa.2	AER
0	0.661014	0.617	0.007	0	Rps11.1	AER
0	1.1055	0.789	0.01	0	AMEX60DD201043053.2	AER
0	0.428701	0.489	0	0	Naca.1	AER
0	0.285546	0.301	0.002	0	Rest.1	AER
0	0.747614	0.692	0.019	0	Rps12.6	AER
0	1.30111	0.842	0.007	0	Hpgd	AER
0	0.740558	0.684	0.03	0	Cpz	AER
0	0.379515	0.414	0.004	0	Rpl36.3	AER
0	0.647571	0.556	0.01	0	Egfl6	AER
0	0.254028	0.286	0	0	Kbtbd7	AER
0	1.01085	0.82	0.039	0	Frem2.1	AER
0	0.281181	0.308	0.001	0	Shisa2.1	AER
0	0.698179	0.609	0.009	0	Rpl23a.2	AER
0	0.261968	0.263	0.001	0	Tenm4	AER
0	0.626179	0.571	0.005	0	Rpl17.2	AER
0	0.39127	0.444	0.005	0	Rps12.7	AER
0	1.44711	0.872	0.007	0	Rpl21.3	AER
0	0.392048	0.383	0.006	0	Rpl32.4	AER
0	1.47932	0.812	0.009	0	Unc5b	AER
0	0.731667	0.429	0.001	0	Gdf10.1	AER
0	0.710224	0.534	0	0	Cyp26c1	AER
0	3.391	1	0.084	0	AMEX60DD201052664.1	AER
0	2.19855	0.955	0.048	0	Vwa2	AER
0	0.701718	0.571	0.013	0	Bhlha9	AER
0	0.745282	0.451	0.001	0	Dlx2	AER
0	0.541431	0.526	0.003	0	Atp5mc2.3	AER
0	0.727092	0.669	0.001	0	Rack1.2	AER
0	1.39504	0.85	0.002	0	Rpl37.4	AER
0	0.431107	0.398	0.003	0	AMEX60DDU001017656.1	AER
0	0.656267	0.624	0.001	0	Hnrnpa1.5	AER
0	0.519408	0.346	0	0	LOC340211.52	AER
0	0.420826	0.391	0	0	AMEX60DDU001021046.1	AER
0	0.346373	0.368	0	0	AMEX60DDU001021603.1	AER
0	0.267732	0.301	0	0	AMEX60DDU001022166.1	AER
0	0.666452	0.534	0	0	AMEX60DDU001025827.1	AER
0	0.319756	0.331	0	0	AMEX60DDU001027073.1	AER
0	0.364198	0.398	0.002	0	AMEX60DDU001028191.1	AER
0	0.712831	0.609	0	0	Parpi-0019417	AER
0	2.03269	0.97	0.001	0	AMEX60DDU001030970.1	AER
0	0.589887	0.526	0	0	AMEX60DDU001032937.3	AER
0	0.52587	0.534	0	0	AMEX60DDU001033887.1	AER
0	4.88672	1	0	0	LOC115558530	AER
0	1.41202	0.932	0	0	AMEX60DDU001002625.1	AER
0	0.332061	0.368	0	0	AMEX60DDU001003386.1	AER
0	0.459209	0.496	0.003	0	AMEX60DDU001003741.1	AER
0	0.25648	0.271	0	0	LOC112543511.44	AER
0	0.285353	0.331	0	0	AMEX60DDU001009885.1	AER
0	0.959511	0.759	0	0	AMEX60DDU001020132.1	AER
0	0.416243	0.398	0.003	0	AMEX60DDU001021062.1	AER
0	0.252078	0.286	0	0	AMEX60DDU001023014.1	AER
0	1.15563	0.564	0	0	AMEX60DDU001025812.1	AER
0	1.09988	0.827	0.001	0	LOC100158321	AER
0	0.285754	0.361	0	0	AMEX60DDU001033732.1	AER
0	0.507475	0.361	0	0	AMEX60DDU001037535.1	AER
0	0.277545	0.316	0	0	AMEX60DDU001041553.1	AER
0	0.333164	0.383	0	0	AMEX60DDU001041555.1	AER
0	0.996058	0.647	0	0	AMEX60DDU001041665.1	AER
0	1.42934	0.872	0	0	LOC112545658.18	AER
0	1.54403	0.94	0.056	0	Gsonmt00055939001.8	AER
0	2.97711	0.992	0.002	0	Pdlim2.1	AER
0	1.26214	0.887	0	0	AMEX60DDU001010162.1	AER
0	0.301922	0.278	0	0	AMEX60DDU001035004.1	AER
0	0.55879	0.556	0	0	AMEX60DDU001035911.1	AER
0	2.60023	0.977	0	0	AMEX60DDU001038147.2	AER
0	3.37426	0.992	0.012	0	AMEX60DDU001040814.1	AER
0	0.655959	0.579	0	0	AMEX60DDU001001743.1	AER
0	0.419324	0.436	0	0	AMEX60DDU001007428.1	AER
0	0.596837	0.579	0	0	AMEX60DDU001018060.1	AER
0	0.760162	0.714	0	0	AMEX60DDU001022139.1	AER
0	0.412062	0.436	0	0	AMEX60DDU001022973.1	AER
0	0.284359	0.286	0	0	AMEX60DDU001023178.1	AER
0	0.41165	0.436	0	0	AMEX60DDU001026797.1	AER
0	1.31267	0.744	0	0	AMEX60DDU001029667.1	AER
0	2.20677	0.985	0	0	AMEX60DDU001029865.2	AER
0	0.354058	0.383	0	0	AMEX60DDU001037467.1	AER
0	0.48903	0.489	0	0	AMEX60DDU001041204.1	AER
0	0.4762	0.511	0	0	LOC108703992.1	AER
0	0.469714	0.534	0	0	Dpx16-10820.1	AER
0	0.440172	0.474	0.001	0	LOC115097463.18	AER
0	0.569927	0.526	0.001	0	AMEX60DDU001009721.1	AER
0	0.437806	0.391	0	0	LOC107385082.46	AER
0	0.326411	0.368	0	0	AMEX60DDU001013255.2	AER
0	0.386039	0.406	0	0	AMEX60DDU001014846.1	AER
0	5.57234	1	0	0	AMEX60DDU001015379.1	AER
0	1.89884	0.902	0.001	0	Nag13.13	AER
0	1.50875	0.932	0.004	0	LOC101944505.15	AER
0	0.468438	0.414	0	0	LOC115572203.1	AER
0	0.719655	0.684	0	0	AMEX60DDU001025565.1	AER
0	0.306915	0.353	0	0	AMEX60DDU001029829.1	AER
0	1.28676	0.887	0	0	AMEX60DDU001032611.1	AER
0	0.570919	0.406	0.001	0	AMEX60DDU001033692.1	AER
0	0.95228	0.752	0.006	0	AMEX60DDU001035517.1	AER
0	1.52839	0.782	0.001	0	AMEX60DDU001035878.1	AER
0	1.22704	0.865	0	0	AMEX60DDU001038611.1	AER
0	0.405389	0.376	0	0	AMEX60DDU001040097.1	AER
0	0.605204	0.571	0	0	Rtl1.106	AER
0	3.11922	1	0.02	0	AMEX60DDU001002177.1	AER
0	1.82491	0.962	0	0	AMEX60DDU001005067.1	AER
0	0.454628	0.466	0	0	AMEX60DDU001005074.1	AER
0	0.253676	0.301	0	0	AMEX60DDU001005079.1	AER
0	1.63689	0.91	0	0	AMEX60DDU001005147.1	AER
0	1.29023	0.887	0	0	LOC115401458.13	AER
0	0.443477	0.429	0	0	AMEX60DDU001010489.1	AER
0	0.551084	0.504	0	0	AMEX60DDU001013125.1	AER
0	0.304347	0.346	0	0	AMEX60DDU001014167.9	AER
0	0.409139	0.466	0.008	0	AMEX60DDU001033437.1	AER
0	0.634238	0.602	0	0	AMEX60DDU001034858.1	AER
0	0.338624	0.346	0.002	0	AMEX60DDU001005169.1	AER
0	3.16238	0.992	0	0	AMEX60DDU001010617.1	AER
0	0.499507	0.549	0	0	AMEX60DDU001012016.1	AER
0	0.324645	0.353	0	0	AMEX60DDU001012518.1	AER
0	5.163	1	0	0	LOC102461666.134	AER
0	0.645426	0.624	0	0	Uy3-18610.8	AER
0	0.416174	0.451	0.001	0	AMEX60DDU001016587.1	AER
0	0.258562	0.286	0.002	0	AMEX60DDU001020470.1	AER
0	1.00069	0.729	0	0	Cr1-3.5	AER
0	0.309517	0.346	0	0	AMEX60DDU001025759.1	AER
0	1.15671	0.82	0	0	AMEX60DDU001025895.1	AER
0	0.881726	0.684	0	0	AMEX60DDU001030432.1	AER
0	0.519344	0.534	0	0	AMEX60DDU001031104.1	AER
0	0.830824	0.737	0	0	AMEX60DDU001031105.1	AER
0	0.43998	0.496	0	0	AMEX60DDU001031344.2	AER
0	0.308329	0.353	0	0	LOC115401458.16	AER
0	5.39447	1	0	0	AMEX60DDU001032793.1	AER
0	1.70062	0.947	0.002	0	AMEX60DDU001038152.1	AER
0	1.25509	0.586	0	0	AMEX60DDU001038228.1	AER
0	0.597223	0.459	0	0	AMEX60DDU001038243.6	AER
0	0.385937	0.406	0	0	AMEX60DDU001041154.1	AER
0	0.51722	0.481	0	0	AMEX60DDU001011274.4	AER
0	2.92551	0.992	0.005	0	AMEX60DDU001011875.1	AER
0	0.605438	0.579	0.001	0	AMEX60DDU001016798.1	AER
0	1.01722	0.789	0	0	AMEX60DDU001016870.1	AER
0	2.04438	0.992	0	0	AMEX60DDU001017089.1	AER
0	0.261703	0.301	0	0	Fpgs.1	AER
0	0.637842	0.534	0.002	0	AMEX60DDU001033757.1	AER
0	1.02167	0.677	0	0	LOC115090287.16	AER
0	0.333324	0.368	0	0	AMEX60DDU001003915.3	AER
0	0.587489	0.398	0	0	LOC109069697.3	AER
0	0.811531	0.684	0	0	LOC115458170.2	AER
0	0.508955	0.556	0.001	0	AMEX60DDU001031796.1	AER
0	0.643296	0.496	0	0	AMEX60DDU001006283.1	AER
0	2.58101	1	0	0	AMEX60DDU001008124.1	AER
0	0.601827	0.534	0	0	AMEX60DDU001026684.1	AER
0	5.3125	0.992	0	0	AMEX60DDU001038131.2	AER
0	0.370401	0.353	0.001	0	LOC112547415.152	AER
0	0.806408	0.654	0.001	0	AMEX60DDU001020131.1	AER
0	0.628772	0.526	0	0	AMEX60DDU001016236.1	AER
0	2.0371	0.977	0.025	0	AMEX60DDU001018277.1	AER
0	0.601361	0.564	0	0	AMEX60DDU001023082.1	AER
0	0.559521	0.436	0	0	Slc12a2.6	AER
0	0.8166	0.602	0	0	AMEX60DDU001012710.1	AER
0	0.483212	0.481	0.001	0	LOC112547415.191	AER
0	0.747873	0.624	0.001	0	Eod39-6177	AER
0	0.300304	0.338	0	0	AMEX60DDU001023535.1	AER
0	0.391013	0.361	0	0	Dhx36.S.33	AER
0	0.784046	0.662	0	0	AMEX60DDU001000495.1	AER
0	1.73854	0.962	0	0	AMEX60DDU001016575.1	AER
0	0.251748	0.293	0	0	Parpi-0002893	AER
0	2.81024	1	0	0	LOC112543511.193	AER
0	2.46005	0.985	0.005	0	AMEX60DDU001010420.1	AER
0	2.55283	0.977	0.001	0	AMEX60DDU001035152.1	AER
0	0.285471	0.331	0	0	LOC113419749.3	AER
0	0.25767	0.263	0	0	AMEX60DDU001015708.1	AER
0	3.13499	0.88	0	0	Egfp	AER
8.25872e-303	0.251114	0.286	0.003	8.18357e-298	Asz78-010378	AER
5.17919e-302	0.854951	0.707	0.033	5.13206e-297	Unc5c	AER
1.55022e-300	0.545884	0.564	0.02	1.53612e-295	Pltp	AER
9.20521e-294	2.14516	0.962	0.071	9.12144e-289	Frem2	AER
2.75295e-293	0.554015	0.647	0.028	2.7279e-288	Eef1a1.11	AER
3.27844e-290	0.383184	0.346	0.006	3.24861e-285	Robo2.1	AER
2.51916e-283	0.942051	0.759	0.043	2.49624e-278	Rpl36a	AER
9.84847e-281	0.794472	0.805	0.048	9.75885e-276	Dnase1l3	AER
3.47866e-277	0.900232	0.647	0.03	3.44701e-272	Wnt5a	AER
1.47263e-273	0.35848	0.429	0.012	1.45923e-268	Rps10.2	AER
1.22382e-269	0.462166	0.414	0.011	1.21269e-264	Xelaev-18036116mg	AER
1.543e-269	0.615722	0.436	0.012	1.52896e-264	Ptch1	AER
7.5217e-269	0.362686	0.353	0.007	7.45325e-264	AMEX60DD301023339.1	AER
1.82641e-265	1.77305	0.857	0.063	1.80979e-260	Msx2	AER
6.64924e-265	0.795482	0.331	0.006	6.58873e-260	AMEX60DD201044102.2	AER
8.93599e-261	0.839114	0.729	0.043	8.85467e-256	Gpx3	AER
1.13462e-260	1.33822	0.91	0.074	1.1243e-255	AMEX60DD301004787.8	AER
1.29906e-260	0.285628	0.301	0.005	1.28724e-255	Capns1.1	AER
4.44312e-260	0.259552	0.211	0.001	4.40269e-255	AMEX60DD201011040.4	AER
1.30329e-258	0.528045	0.519	0.02	1.29143e-253	Nid2	AER
2.48014e-257	0.294233	0.158	0	2.45758e-252	H2ac20.7	AER
5.01673e-256	0.278607	0.286	0.004	4.97107e-251	Dok4	AER
2.57686e-251	0.368779	0.406	0.012	2.55341e-246	Bcat1	AER
4.67264e-251	0.434115	0.444	0.014	4.63011e-246	Dnase1l1	AER
7.69221e-249	0.373425	0.421	0.013	7.62222e-244	Rps17.1	AER
7.63098e-245	0.555081	0.451	0.015	7.56154e-240	LOC108700220	AER
7.95769e-245	0.263323	0.241	0.003	7.88527e-240	Slit1	AER
1.28702e-237	0.598332	0.481	0.019	1.27531e-232	Lgr6	AER
5.28992e-237	0.651897	0.647	0.036	5.24178e-232	Nfkbie	AER
3.16274e-230	0.27613	0.211	0.002	3.13396e-225	Llap-21640	AER
1.23235e-229	0.297759	0.338	0.008	1.22114e-224	LOC102363221	AER
2.30254e-228	0.366052	0.323	0.007	2.28159e-223	LOC100337487.6	AER
1.80016e-226	0.285457	0.323	0.008	1.78378e-221	Rpl39p5	AER
6.80258e-224	0.444353	0.511	0.023	6.74068e-219	Sema3d	AER
1.54548e-222	0.275312	0.165	0.001	1.53141e-217	Fgf7	AER
3.52978e-220	0.406075	0.368	0.011	3.49766e-215	LOC102357698	AER
1.12568e-217	1.57184	0.353	0.01	1.11543e-212	Krt5.5	AER
7.9694e-211	0.361808	0.406	0.015	7.89688e-206	Limd2	AER
9.34803e-210	0.342958	0.398	0.014	9.26296e-205	P4ha3	AER
9.14093e-209	0.318962	0.256	0.005	9.05774e-204	Pcolce	AER
3.60808e-205	0.97634	0.609	0.038	3.57525e-200	Cxcl8	AER
3.54304e-203	0.318963	0.323	0.009	3.5108e-198	Antxr1.1	AER
2.57098e-200	1.34004	0.714	0.054	2.54758e-195	AMEX60DD201012287.1	AER
1.55196e-199	1.24649	0.85	0.08	1.53783e-194	Lama5	AER
6.88802e-199	0.437361	0.504	0.026	6.82534e-194	Vasn	AER
1.09175e-196	1.43074	0.684	0.053	1.08181e-191	LOC108705671	AER
4.24477e-190	0.669898	0.368	0.014	4.20615e-185	AMEX60DD103010598.4	AER
1.12388e-188	2.12084	0.992	0.135	1.11365e-183	Uba52.1	AER
3.33117e-187	0.315627	0.278	0.007	3.30085e-182	Capn5.2	AER
3.23054e-185	0.449142	0.286	0.008	3.20114e-180	Fbln1	AER
9.07405e-183	0.395261	0.361	0.014	8.99147e-178	Kif26b	AER
1.57032e-181	0.443746	0.459	0.023	1.55603e-176	Csrp2	AER
1.9889e-180	0.547022	0.421	0.02	1.9708e-175	Lama1	AER
4.48363e-180	0.721616	0.707	0.059	4.44283e-175	Dlx6	AER
9.90471e-180	0.31756	0.338	0.012	9.81458e-175	Il17rd	AER
2.45115e-177	0.703868	0.714	0.06	2.42884e-172	Septin9	AER
1.00712e-174	0.314143	0.301	0.009	9.97954e-170	Tmtc1	AER
1.55912e-167	0.488475	0.534	0.035	1.54493e-162	Plekha6	AER
1.74094e-167	1.68132	0.985	0.134	1.7251e-162	Fbn2	AER
2.26253e-167	0.618636	0.609	0.047	2.24194e-162	Dync1i1	AER
4.90144e-166	0.775998	0.729	0.068	4.85683e-161	Spry2	AER
2.05311e-165	2.01026	0.97	0.147	2.03443e-160	Traf3	AER
3.2393e-165	1.64239	0.947	0.137	3.20982e-160	Col5a3	AER
9.76148e-159	0.326397	0.233	0.006	9.67265e-154	Vwce	AER
1.01569e-157	0.372521	0.346	0.015	1.00645e-152	C20orf85	AER
1.45587e-157	1.09056	0.842	0.099	1.44263e-152	AMEX60DD102012795.4	AER
2.94272e-155	0.748352	0.602	0.049	2.91594e-150	Pdk4	AER
8.38604e-155	0.98431	0.857	0.102	8.30973e-150	Cdh26	AER
1.70247e-154	0.272162	0.308	0.012	1.68698e-149	Zfp423	AER
2.78978e-154	0.360564	0.361	0.017	2.76439e-149	AMEX60DD201025081.1	AER
7.23888e-154	0.279865	0.293	0.01	7.173e-149	Ccdc57.13	AER
2.68183e-151	2.03984	0.887	0.13	2.65742e-146	Krt4.1	AER
1.67569e-148	0.439752	0.474	0.031	1.66044e-143	Sema6a	AER
2.00851e-148	1.76912	0.947	0.155	1.99023e-143	AMEX60DD201041838.1	AER
1.69919e-146	0.879011	0.857	0.105	1.68373e-141	AMEX60DDU001007022.1	AER
2.21351e-146	0.456113	0.481	0.032	2.19337e-141	Bgn	AER
1.12492e-145	0.766235	0.602	0.052	1.11468e-140	Egr2	AER
7.96947e-145	1.77309	0.992	0.211	7.89695e-140	Rpl8.5	AER
2.21243e-142	0.250907	0.15	0.002	2.19229e-137	Shox	AER
2.61926e-142	0.269163	0.376	0.02	2.59542e-137	Sdf2	AER
3.07479e-141	1.18244	0.759	0.092	3.04681e-136	LOC115080956	AER
6.87019e-141	0.425329	0.556	0.045	6.80767e-136	Cnksr3	AER
1.05009e-140	0.271142	0.346	0.017	1.04053e-135	Cspg4.1	AER
1.40505e-138	1.03552	0.639	0.064	1.39226e-133	Arrdc2	AER
1.84323e-138	1.22494	0.767	0.091	1.82646e-133	Lamb1	AER
3.18346e-138	0.314022	0.203	0.005	3.15449e-133	Lum.1	AER
4.62554e-138	1.56613	0.767	0.094	4.58345e-133	Krt19.1	AER
1.14559e-137	0.295258	0.301	0.013	1.13517e-132	Nhs	AER
1.1952e-137	0.510373	0.617	0.057	1.18433e-132	Chst2	AER
2.03016e-137	0.859959	0.865	0.113	2.01168e-132	Tns3	AER
7.28306e-137	0.329256	0.436	0.028	7.21678e-132	Cachd1	AER
2.8229e-136	1.22074	0.88	0.129	2.79721e-131	Gadd45b	AER
3.38267e-136	0.57108	0.474	0.035	3.35189e-131	Prdx2	AER
4.37853e-136	0.381838	0.459	0.032	4.33868e-131	Edar	AER
3.50284e-135	0.293203	0.353	0.019	3.47097e-130	Slc25a5.2	AER
2.62294e-133	0.36722	0.459	0.033	2.59907e-128	AMEX60DD201008939.1	AER
4.85184e-132	0.341414	0.361	0.02	4.80769e-127	Ogn	AER
6.557e-132	0.470996	0.609	0.057	6.49733e-127	Dact2	AER
5.88924e-131	0.399517	0.406	0.026	5.83564e-126	C3.2	AER
4.21453e-130	0.620517	0.632	0.062	4.17618e-125	AMEX60DD201017127.1	AER
1.0674e-125	0.831735	0.759	0.096	1.05769e-120	Fras1	AER
2.04217e-125	0.307842	0.316	0.016	2.02359e-120	AMEX60DDU001000173.2	AER
7.14517e-125	0.539099	0.654	0.069	7.08015e-120	Bmp7	AER
1.04128e-124	0.368843	0.308	0.015	1.0318e-119	Clcf1.1	AER
1.73234e-122	0.292533	0.376	0.024	1.71657e-117	Cebpa	AER
3.63992e-122	0.715585	0.632	0.067	3.60679e-117	Vcan	AER
2.92892e-121	0.374066	0.496	0.041	2.90226e-116	Fzd2.1	AER
4.00091e-121	0.586618	0.504	0.044	3.96451e-116	AMEX60DD301040667.1	AER
1.37156e-118	0.594868	0.526	0.049	1.35908e-113	Etnppl	AER
1.63218e-118	1.00291	0.782	0.118	1.61733e-113	Sec61g.1	AER
2.03073e-118	0.739377	0.677	0.082	2.01225e-113	Tesc	AER
2.99669e-118	0.372972	0.526	0.047	2.96942e-113	Lats2	AER
1.08289e-117	0.578674	0.662	0.076	1.07303e-112	Anxa11	AER
1.84437e-117	1.3943	0.925	0.178	1.82759e-112	Gsn	AER
6.77729e-117	0.858548	0.827	0.121	6.71561e-112	Dlx5	AER
1.16773e-116	0.453119	0.489	0.042	1.15711e-111	Arl5b	AER
1.27662e-116	1.63758	0.669	0.083	1.26501e-111	Krt18	AER
8.36721e-116	0.296444	0.173	0.004	8.29107e-111	Cxcl8.2	AER
1.01005e-113	0.940307	0.534	0.053	1.00086e-108	Apcdd1	AER
1.56624e-112	1.57665	0.955	0.198	1.55199e-107	AMEX60DD201005140.2	AER
3.9555e-112	0.798942	0.759	0.106	3.9195e-107	Dmd.3	AER
6.37863e-112	2.20542	0.992	0.288	6.32058e-107	Cldn3	AER
1.22895e-111	0.457436	0.278	0.014	1.21776e-106	Col9a2	AER
8.58151e-111	1.01053	0.887	0.153	8.50341e-106	Cish	AER
2.94361e-110	0.301346	0.346	0.022	2.91682e-105	LOC115100572	AER
1.59631e-109	0.436066	0.526	0.052	1.58178e-104	Bcl11a	AER
2.50481e-109	0.258567	0.308	0.018	2.48202e-104	Eod39-16775	AER
1.80734e-108	0.881023	0.639	0.08	1.79089e-103	AMEX60DD102017849.6	AER
1.86481e-106	0.4624	0.278	0.015	1.84784e-101	Col9a3	AER
2.33819e-106	0.253152	0.218	0.009	2.31691e-101	Slc40a1.1	AER
1.735e-104	0.616951	0.669	0.086	1.71921e-99	Tmem132a	AER
2.15345e-104	2.45041	0.985	0.301	2.13386e-99	Adamts1	AER
3.17576e-104	0.572871	0.744	0.103	3.14686e-99	Fgfr1	AER
4.68442e-104	0.767375	0.391	0.031	4.64179e-99	Tspear	AER
1.40624e-102	0.453941	0.556	0.061	1.39345e-97	Zfhx4	AER
2.62465e-101	2.69063	1	0.467	2.60077e-96	Rpl18.1	AER
3.83163e-101	0.289963	0.368	0.027	3.79676e-96	AMEX60DD301056240.30	AER
1.48075e-100	0.523541	0.549	0.061	1.46728e-95	Synpo	AER
1.91436e-100	0.339809	0.271	0.015	1.89693e-95	AMEX60DD201005411.3	AER
1.52685e-98	0.362985	0.459	0.044	1.51296e-93	Rnf125	AER
2.1404e-98	0.578147	0.541	0.061	2.12092e-93	Prdm1.1	AER
3.78774e-98	0.706501	0.805	0.132	3.75327e-93	Ctdsp2	AER
4.49542e-98	0.813628	0.82	0.141	4.45451e-93	Mapk12.1	AER
1.03783e-97	1.3636	1	0.276	1.02839e-92	AMEX60DD201005267.9	AER
5.59291e-97	2.53828	0.947	0.295	5.54201e-92	Cxcl8.3	AER
1.15174e-95	0.425269	0.511	0.056	1.14126e-90	L345-15541	AER
1.69784e-95	0.711517	0.647	0.091	1.68239e-90	Bambi	AER
5.56808e-94	0.347778	0.414	0.038	5.51741e-89	Ptpn6	AER
8.02771e-94	0.458658	0.195	0.008	7.95466e-89	Coch	AER
4.26975e-93	1.82724	1	0.442	4.23089e-88	Rps24.2	AER
6.65729e-93	0.259598	0.323	0.023	6.59671e-88	Nkd1	AER
2.17013e-92	0.873206	0.91	0.174	2.15038e-87	Npnt	AER
1.52467e-91	0.433927	0.632	0.085	1.5108e-86	Ntf3	AER
2.7693e-91	1.99818	0.992	0.495	2.7441e-86	Rps8	AER
7.61741e-91	0.294403	0.331	0.025	7.54809e-86	Inka1	AER
5.84581e-90	1.71675	0.992	0.37	5.79261e-85	LOC111188412	AER
7.67847e-90	0.304221	0.286	0.019	7.60859e-85	Megf6.2	AER
1.69817e-89	0.253299	0.338	0.026	1.68272e-84	Arhgef9.2	AER
1.54989e-88	2.78555	1	0.734	1.53579e-83	Slc25a5.1	AER
1.61705e-88	1.42921	0.932	0.247	1.60234e-83	Ucma	AER
8.46033e-88	5.34015	1	0.825	8.38334e-83	Nd5.3	AER
2.31092e-87	-7.15837	0	1	2.28989e-82	Cox1.1	AEC
3.84789e-87	2.35363	1	0.862	3.81288e-82	Rps29	AER
4.52767e-87	1.01445	0.835	0.171	4.48646e-82	AMEX60DD102033297.4	AER
5.77688e-87	-6.86927	0	0.998	5.72431e-82	Krt12.6	AEC
7.06402e-87	0.274124	0.218	0.011	6.99974e-82	Hapln3	AER
1.05902e-86	-5.35445	0.346	0.997	1.04938e-81	Nd4.2	AEC
1.21139e-86	-4.89373	0.504	0.998	1.20037e-81	Nd1	AEC
1.7855e-86	-5.15666	0.128	0.996	1.76925e-81	Cox3	AEC
3.66042e-86	-6.36064	0.008	0.993	3.62711e-81	LOC115481828	AEC
1.33234e-85	1.87911	1	0.864	1.32022e-80	Rpl22l1	AER
1.4339e-85	1.44161	1	0.981	1.42085e-80	Eef1a1.3	AER
5.21547e-85	1.63997	1	0.923	5.16801e-80	Rpl30	AER
8.5496e-85	0.312487	0.489	0.057	8.4718e-80	AMEX60DD301023739.5	AER
1.00319e-84	1.628	1	0.945	9.94064e-80	Rpl7a	AER
4.07383e-84	0.464589	0.632	0.091	4.03676e-79	Cd81	AER
5.01849e-84	1.44928	1	0.986	4.97282e-79	LOC102287882	AER
6.22475e-84	0.751689	0.872	0.167	6.1681e-79	Pdgfa	AER
8.31082e-84	1.48953	1	0.951	8.23519e-79	Rpl39	AER
1.54676e-83	1.43205	1	0.956	1.53268e-78	Rpl34	AER
1.86693e-83	1.51235	0.977	0.34	1.84994e-78	Ldhb	AER
3.18279e-83	-4.67328	0	0.975	3.15383e-78	Rpl36a.2	AEC
7.21117e-83	0.743481	0.654	0.105	7.14555e-78	Cdkn1b	AER
8.43569e-83	0.715725	0.774	0.139	8.35893e-78	Tnfrsf12a	AER
2.08337e-82	0.264524	0.414	0.042	2.06441e-77	AMEX60DD103056179.2	AER
1.43932e-81	1.38672	0.977	0.306	1.42622e-76	Nr4a1	AER
1.5405e-81	-4.70721	0	0.965	1.52648e-76	Rpl14.2	AEC
1.72463e-81	-4.32691	0.571	0.983	1.70893e-76	AMEX60DD102044466.2	AEC
5.57712e-81	0.25475	0.414	0.043	5.52637e-76	Celsr2	AER
7.06029e-81	-4.03344	0.226	0.969	6.99604e-76	AMEX60DD201015002.6	AEC
1.1077e-80	1.70684	0.992	0.328	1.09762e-75	Irf1	AER
3.77804e-80	3.40594	1	0.579	3.74366e-75	Axrnbp	AER
1.06947e-79	0.387476	0.549	0.073	1.05973e-74	Pmp22	AER
3.23685e-79	0.439945	0.609	0.089	3.2074e-74	Ptprs	AER
4.44618e-79	-4.42436	0	0.95	4.40572e-74	Rps27a	AEC
5.80893e-79	1.17842	1	0.992	5.75606e-74	Rps14.1	AER
1.04077e-78	0.389048	0.684	0.107	1.0313e-73	Phldb1	AER
1.31941e-78	0.847761	0.805	0.165	1.3074e-73	AMEX60DD301042749.9	AER
1.53052e-78	0.274015	0.451	0.051	1.51659e-73	Poglut3	AER
1.99422e-78	0.775827	0.632	0.101	1.97607e-73	Bmp2.2	AER
2.08426e-78	0.251212	0.323	0.027	2.0653e-73	Ctnnal1	AER
3.85887e-78	1.00391	0.902	0.201	3.82375e-73	Lamc1	AER
4.29313e-78	0.382613	0.534	0.071	4.25407e-73	Pxdn.1	AER
9.32202e-78	-4.10521	0	0.942	9.23719e-73	Rps3.2	AEC
9.61207e-78	0.381141	0.519	0.068	9.5246e-73	Gnai2	AER
9.81102e-78	-4.79905	0.526	0.988	9.72174e-73	Krt5.4	AEC
1.2806e-77	1.29413	0.985	0.311	1.26895e-72	Cox1	AER
2.05081e-77	1.89674	1	0.654	2.03215e-72	Fos	AER
2.96029e-77	0.64508	0.248	0.017	2.93335e-72	Cxcl8.1	AER
4.28609e-77	0.563424	0.534	0.074	4.24709e-72	LOC115459705	AER
1.02523e-76	1.20281	0.955	0.308	1.0159e-71	Eif3g	AER
1.67483e-76	-3.99405	0.008	0.935	1.65959e-71	Cox1.3	AEC
6.50263e-76	0.796773	0.94	0.216	6.44345e-71	Septin2	AER
1.33848e-75	0.32384	0.353	0.034	1.3263e-70	Phlda1	AER
1.9613e-75	0.309537	0.346	0.033	1.94345e-70	Smad7	AER
2.16053e-75	0.435341	0.504	0.066	2.14087e-70	Rasl11b	AER
2.47236e-75	0.279409	0.398	0.043	2.44986e-70	Ddit3	AER
4.33951e-75	1.15223	0.85	0.201	4.30002e-70	Osil	AER
4.40544e-75	0.383587	0.526	0.073	4.36535e-70	Dusp23	AER
4.78305e-75	0.358247	0.511	0.067	4.73952e-70	Kcp	AER
5.01327e-75	0.433896	0.511	0.068	4.96765e-70	Mmp3.1	AER
2.22908e-74	0.559825	0.782	0.15	2.2088e-69	Bmpr2	AER
4.3914e-74	0.4863	0.571	0.087	4.35144e-69	Sp6	AER
1.59609e-73	1.02752	0.82	0.183	1.58156e-68	Pcsk5.1	AER
3.05065e-73	0.778351	0.947	0.224	3.02289e-68	Agrn	AER
4.13302e-73	0.467752	0.624	0.1	4.09541e-68	Efemp2	AER
4.39028e-73	0.657156	0.368	0.04	4.35033e-68	En1	AER
1.362e-72	-2.23587	0.992	0.999	1.3496e-67	S100p.1	AEC
1.72929e-72	0.263648	0.474	0.06	1.71355e-67	Mex3a	AER
2.24199e-72	0.396919	0.579	0.087	2.22159e-67	Irs1	AER
3.22428e-72	0.307229	0.451	0.056	3.19494e-67	Spry1	AER
7.54839e-72	0.35484	0.534	0.076	7.4797e-67	Castor2	AER
7.81547e-72	0.319322	0.451	0.056	7.74435e-67	Lbr.1	AER
1.59406e-71	0.290152	0.466	0.06	1.57955e-66	Plekhg4b.1	AER
1.9523e-71	-3.39385	0.248	0.924	1.93453e-66	AMEX60DD102017947.5	AEC
2.03032e-71	1.37672	1	0.876	2.01184e-66	Rpl23a	AER
2.53454e-71	-2.88149	1	1	2.51147e-66	D9c73-028514	AEC
4.4154e-71	-3.05855	0.015	0.901	4.37522e-66	LOC102380972	AEC
5.05849e-71	0.259234	0.429	0.051	5.01246e-66	Lhfpl2	AER
5.92874e-71	0.366021	0.338	0.033	5.87479e-66	H4c3	AER
8.76207e-71	0.299408	0.511	0.07	8.68234e-66	Pdlim7	AER
3.9706e-70	1.06978	1	0.983	3.93447e-65	Rpl10	AER
4.03006e-70	1.65455	1	0.58	3.99339e-65	Egr1	AER
5.74076e-70	0.78941	0.812	0.173	5.68852e-65	Fosl1	AER
6.8753e-70	0.279945	0.383	0.042	6.81273e-65	Fbn2.1	AER
3.27624e-69	0.903696	0.932	0.262	3.24642e-64	Rps5.1	AER
5.28387e-69	0.279386	0.383	0.043	5.23579e-64	Stk17a	AER
5.44659e-69	1.28692	0.962	0.294	5.39703e-64	Trex2.1	AER
7.30525e-69	0.797156	0.729	0.155	7.23878e-64	AMEX60DD301017293.11	AER
1.09541e-68	0.442502	0.421	0.052	1.08544e-63	AMEX60DD301018337.8	AER
1.25373e-68	0.273405	0.414	0.05	1.24232e-63	Nme4	AER
2.87071e-68	0.410957	0.684	0.123	2.84459e-63	Cdk2ap1	AER
4.87287e-68	0.89253	0.887	0.233	4.82853e-63	Atp1a1.4	AER
5.8223e-68	0.331885	0.459	0.06	5.76932e-63	Sulf1	AER
5.97077e-68	0.530634	0.481	0.068	5.91644e-63	Pfn2	AER
6.17188e-68	0.33522	0.624	0.103	6.11572e-63	Ccnd2	AER
7.14078e-68	0.251213	0.444	0.056	7.0758e-63	Chsy1	AER
1.02545e-67	1.15408	1	0.899	1.01612e-62	Rps17	AER
1.68057e-67	1.97236	1	0.807	1.66527e-62	LOC100936752	AER
1.86796e-67	0.43103	0.586	0.097	1.85096e-62	Pim1	AER
2.5512e-67	0.346839	0.541	0.082	2.52798e-62	Col20a1	AER
2.82604e-67	0.329794	0.263	0.022	2.80033e-62	Sfrp1	AER
2.97545e-67	0.295711	0.414	0.051	2.94837e-62	Pnrc1	AER
3.21471e-67	0.335353	0.451	0.059	3.18546e-62	Sema5a	AER
3.83502e-67	1.05709	0.895	0.222	3.80012e-62	AMEX60DD201024908.8	AER
4.18615e-67	0.34576	0.398	0.048	4.14805e-62	Id4	AER
4.65228e-67	0.568741	0.654	0.118	4.60994e-62	Fam110c	AER
8.27957e-67	0.513061	0.323	0.033	8.20422e-62	AMEX60DD102044091.5	AER
4.76108e-66	0.336347	0.414	0.051	4.71776e-61	Nynrin.14	AER
5.42858e-66	1.32584	1	0.717	5.37918e-61	Rpl27a.1	AER
1.53112e-65	0.513372	0.707	0.139	1.51718e-60	Gpt.l	AER
1.81172e-65	-2.56809	0.609	0.938	1.79524e-60	Anxa2.1	AEC
1.98184e-65	1.06179	0.955	0.29	1.96381e-60	Bcam	AER
3.73949e-65	1.48246	1	0.578	3.70546e-60	Cebpd	AER
7.74225e-65	1.09344	0.962	0.342	7.6718e-60	Pdia3	AER
9.97337e-65	1.16872	1	0.91	9.88262e-60	Rpl9.2	AER
1.374e-64	-2.74068	0.677	0.92	1.3615e-59	Atp5mc2	AEC
3.35589e-64	-0.328165	0.549	0.086	3.32535e-59	Hbg2.2	AEC
5.46375e-64	0.278895	0.346	0.038	5.41403e-59	Samd11	AER
8.06657e-64	1.05309	0.774	0.188	7.99316e-59	Socs1	AER
9.20212e-64	0.254343	0.414	0.053	9.11838e-59	Krt222	AER
1.31413e-63	1.30144	1	0.868	1.30218e-58	Rpl21.2	AER
2.37668e-63	-2.75063	0.203	0.878	2.35505e-58	Serpinb10.1	AEC
2.5658e-63	-3.39175	0.128	0.866	2.54245e-58	LOC114645960.2	AEC
3.35572e-63	0.375255	0.398	0.05	3.32519e-58	LOC106574600	AER
5.67653e-63	0.358157	0.564	0.093	5.62487e-58	Ap2a2	AER
1.00832e-62	0.265133	0.421	0.056	9.99145e-58	AMEX60DD201037049.1	AER
1.25473e-62	0.39978	0.647	0.118	1.24331e-57	Etv4	AER
3.29155e-62	0.810256	0.872	0.224	3.2616e-57	Col4a6	AER
3.51824e-62	1.1872	1	0.856	3.48623e-57	Rps16	AER
4.04538e-62	1.27932	0.925	0.285	4.00857e-57	Ccn1	AER
4.14925e-62	0.678982	0.714	0.148	4.11149e-57	Cldn4.4	AER
1.23881e-61	1.26707	0.97	0.373	1.22754e-56	LOC104413294	AER
1.37078e-61	1.20856	0.985	0.383	1.35831e-56	Ier2	AER
2.43156e-61	1.25161	0.94	0.304	2.40944e-56	Nfkbia	AER
3.4809e-61	0.484685	0.602	0.111	3.44922e-56	Gamt	AER
5.42218e-61	0.450388	0.707	0.144	5.37284e-56	Spen.22	AER
7.77381e-61	0.503022	0.744	0.16	7.70307e-56	Sh3bgrl.l	AER
9.73826e-61	0.388229	0.624	0.114	9.64964e-56	LOC114595149.93	AER
1.20812e-60	0.3697	0.737	0.147	1.19713e-55	Nedd9	AER
3.25211e-60	0.793254	0.902	0.252	3.22251e-55	Fkbp7.2	AER
3.32275e-60	0.917165	1	0.985	3.29251e-55	Eef1g	AER
1.10247e-59	0.329992	0.421	0.059	1.09243e-54	Trex2.3	AER
1.14841e-59	0.33163	0.511	0.082	1.13796e-54	Dapk2.1	AER
1.16263e-59	0.426277	0.421	0.06	1.15205e-54	Sema3e	AER
2.07505e-59	1.24691	1	0.963	2.05617e-54	AMEX60DD201052120.2	AER
3.61664e-59	0.424887	0.714	0.146	3.58373e-54	AMEX60DD201006582.1	AER
3.69936e-59	1.02379	1	0.925	3.66569e-54	Rack1	AER
3.93255e-59	0.30104	0.353	0.043	3.89676e-54	Fah	AER
5.60535e-59	0.311489	0.338	0.039	5.55434e-54	Rohu-000757	AER
3.60782e-58	1.05991	1	0.97	3.57499e-53	AMEX60DD103003045.5	AER
3.95896e-58	0.393101	0.624	0.119	3.92293e-53	LOC115401458.6	AER
3.99947e-58	1.02718	1	0.913	3.96307e-53	Rpl5	AER
5.70248e-58	0.335734	0.534	0.09	5.65058e-53	Ubxn1	AER
6.48446e-58	1.0868	1	0.889	6.42546e-53	Rps5	AER
7.54815e-58	0.340305	0.368	0.047	7.47947e-53	Cdkn1b.1	AER
1.08018e-57	0.449638	0.752	0.161	1.07035e-52	Epha2.1	AER
1.60133e-57	1.08034	1	0.947	1.58676e-52	Rplp0	AER
2.33508e-57	0.458628	0.647	0.131	2.31383e-52	Pdlim2	AER
3.19501e-57	0.465674	0.744	0.16	3.16594e-52	Igf1r	AER
3.23936e-57	0.31466	0.391	0.053	3.20988e-52	Csnk2a1.1	AER
4.11552e-57	0.267252	0.489	0.077	4.07807e-52	Tifa	AER
4.9704e-57	0.333639	0.519	0.088	4.92517e-52	AMEX60DD301003636.7	AER
5.07401e-57	1.06386	0.925	0.304	5.02783e-52	Dlx3	AER
5.15905e-57	0.312244	0.571	0.101	5.1121e-52	Ttyh3	AER
5.34396e-57	-3.55499	0.143	0.827	5.29533e-52	LOC108700425.1	AEC
6.98005e-57	0.962641	1	0.973	6.91653e-52	LOC100996747	AER
1.25356e-56	-1.73337	1	0.998	1.24215e-51	Fabp3	AEC
2.63422e-56	0.395227	0.639	0.128	2.61025e-51	Mrps18a	AER
3.45084e-56	0.261126	0.398	0.055	3.41943e-51	Smarcd3	AER
4.08546e-56	0.456778	0.729	0.16	4.04828e-51	Col16a1	AER
6.62425e-56	0.307038	0.662	0.129	6.56397e-51	Ajuba	AER
1.67957e-55	-2.59139	0	0.788	1.66429e-50	Atp5me	AEC
2.07477e-55	0.508042	0.368	0.049	2.05589e-50	H3c14.8	AER
2.67883e-55	-5.27881	0.008	0.788	2.65445e-50	AMEX60DD301051970.7	AEC
6.39276e-55	1.00489	1	0.863	6.33458e-50	Rpl4	AER
8.86438e-55	-3.48131	0.06	0.795	8.78371e-50	Tgm6	AEC
1.8805e-54	0.708	0.872	0.243	1.86338e-49	Capn1.2	AER
3.15405e-54	0.947219	1	0.906	3.12535e-49	Rpl27a	AER
4.11835e-54	1.03775	0.985	0.446	4.08087e-49	Rps21.1	AER
4.90904e-54	0.909213	1	0.936	4.86436e-49	Rps25p6.3	AER
5.63338e-54	0.28314	0.481	0.079	5.58212e-49	Tox	AER
6.44156e-54	0.778415	0.872	0.241	6.38294e-49	Spon1	AER
8.18567e-54	0.90918	0.865	0.261	8.11118e-49	Id3	AER
8.77015e-54	0.348941	0.203	0.016	8.69034e-49	Arc	AER
9.50106e-54	0.381879	0.496	0.085	9.4146e-49	LOC108804380	AER
1.02247e-53	0.530734	0.744	0.172	1.01317e-48	AMEX60DD301007152.2	AER
1.27247e-53	1.04877	0.992	0.46	1.26089e-48	Eif3f	AER
1.32296e-53	0.951097	1	0.902	1.31092e-48	Rpl22	AER
1.337e-53	0.722584	0.895	0.262	1.32483e-48	Fkbp9	AER
1.77917e-53	0.290666	0.639	0.127	1.76298e-48	Foxk2	AER
3.13151e-53	0.34997	0.511	0.09	3.10301e-48	Fam83a	AER
3.28839e-53	0.254996	0.489	0.081	3.25846e-48	Tcf7l1	AER
4.82391e-53	2.46822	0.962	0.324	4.78002e-48	H2ac20.10	AER
5.40695e-53	0.271417	0.383	0.054	5.35775e-48	Chst11.1	AER
7.63212e-53	0.553507	0.774	0.195	7.56267e-48	Arpc3	AER
1.97921e-52	-2.47893	0	0.763	1.9612e-47	Rabif	AEC
3.30159e-52	0.284019	0.398	0.059	3.27154e-47	Gpx7	AER
4.55951e-52	1.26312	1	0.858	4.51801e-47	Zfp36l1.2	AER
9.08468e-52	0.512146	0.729	0.167	9.00201e-47	Errfi1	AER
1.32922e-51	0.285386	0.511	0.091	1.31713e-46	AMEX60DD201019852.1	AER
2.7261e-51	0.374021	0.594	0.119	2.7013e-46	AMEX60DD301037429.30	AER
6.85344e-51	0.811339	1	0.97	6.79107e-46	AMEX60DD201028343.12	AER
1.40758e-50	0.650832	0.805	0.225	1.39477e-45	Rps16.2	AER
1.65025e-50	1.39188	1	0.723	1.63523e-45	Ptgs2	AER
3.03968e-50	0.840225	0.932	0.317	3.01202e-45	Ccnd1	AER
3.23547e-50	1.1561	0.992	0.513	3.20603e-45	Col11a1	AER
4.70174e-50	0.442855	0.586	0.123	4.65896e-45	AMEX60DD102007289.1	AER
6.77112e-50	0.263334	0.571	0.111	6.7095e-45	AMEX60DD201007046.2	AER
8.75711e-50	0.258244	0.474	0.081	8.67742e-45	Pdp1	AER
1.45697e-49	-1.50441	0.992	0.976	1.44371e-44	Capg	AEC
1.50584e-49	0.895608	1	0.966	1.49214e-44	Fd755-011089	AER
1.8015e-49	0.427704	0.639	0.14	1.7851e-44	C1orf21	AER
2.42444e-49	0.278511	0.541	0.104	2.40238e-44	Commd7	AER
2.65019e-49	0.33736	0.421	0.069	2.62608e-44	AMEX60DD201026820.2	AER
3.38033e-49	0.819343	1	0.979	3.34957e-44	Tpt1.1	AER
3.4359e-49	0.339977	0.526	0.102	3.40464e-44	AMEX60DD301015579.5	AER
8.91787e-49	0.675088	0.857	0.252	8.83671e-44	LOC100028243	AER
9.09966e-49	0.792283	0.932	0.337	9.01685e-44	Sars1	AER
1.05197e-48	0.328241	0.586	0.12	1.0424e-43	Ucp2.1	AER
3.2307e-48	0.375335	0.752	0.18	3.2013e-43	Tcf12	AER
3.57246e-48	0.292808	0.459	0.079	3.53995e-43	Krt12.1	AER
4.31639e-48	0.273051	0.534	0.102	4.27711e-43	Cyfip1	AER
4.75989e-48	0.504651	0.707	0.171	4.71657e-43	LOC102935661	AER
6.93103e-48	0.292298	0.519	0.1	6.86796e-43	AMEX60DD201007017.1	AER
1.00596e-47	0.845244	1	0.951	9.96805e-43	Rpsa.1	AER
4.31465e-47	0.671042	0.932	0.301	4.27538e-42	Calu	AER
1.1241e-46	0.260518	0.504	0.095	1.11387e-41	Spred2.1	AER
2.67963e-46	0.491006	0.789	0.213	2.65525e-41	Btg1	AER
2.97771e-46	1.16546	1	0.821	2.95061e-41	LOC108719106	AER
4.44025e-46	0.345688	0.511	0.101	4.39985e-41	Emx2.1	AER
5.09322e-46	0.850794	0.925	0.329	5.04687e-41	LOC115035337	AER
5.45229e-46	0.295807	0.624	0.136	5.40267e-41	Mark1.1	AER
5.57917e-46	0.417797	0.759	0.193	5.5284e-41	Rarg	AER
6.2193e-46	-1.77911	0.992	0.977	6.1627e-41	AMEX60DD102053027.4	AEC
7.26774e-46	0.371556	0.677	0.159	7.20161e-41	AMEX60DD201054851.3	AER
8.58522e-46	0.865662	0.992	0.857	8.5071e-41	Nap1l1	AER
1.22304e-45	0.745177	1	0.965	1.21191e-40	Hspa8.4	AER
2.29269e-45	0.294974	0.368	0.057	2.27183e-40	AMEX60DD201032400.1	AER
2.36955e-45	0.300291	0.286	0.036	2.34798e-40	Col6a2	AER
2.37304e-45	0.829142	1	0.979	2.35145e-40	Rplp2	AER
2.78388e-45	0.273178	0.459	0.083	2.75855e-40	Ttc9	AER
2.93615e-45	0.255995	0.624	0.137	2.90943e-40	Cyb5a.1	AER
3.61171e-45	0.362675	0.571	0.123	3.57885e-40	C3orf70	AER
3.75274e-45	0.728823	0.865	0.283	3.71859e-40	Cavin1	AER
5.18498e-45	0.915367	1	0.975	5.1378e-40	Fth1.4	AER
5.65295e-45	0.325139	0.624	0.139	5.60151e-40	Sik1	AER
7.06659e-45	0.602317	0.842	0.258	7.00228e-40	Znf593	AER
7.557e-45	0.88506	0.985	0.428	7.48823e-40	Srsf2	AER
9.73727e-45	0.963834	0.94	0.384	9.64866e-40	Csrnp3	AER
1.15059e-44	0.363552	0.699	0.17	1.14012e-39	Rdx.1	AER
1.26139e-44	-2.12346	0.135	0.741	1.24991e-39	Selenop	AEC
1.29692e-44	0.342539	0.632	0.145	1.28512e-39	Ptpn2	AER
1.45576e-44	0.388454	0.586	0.128	1.44252e-39	Gpc1	AER
3.11289e-44	0.604737	0.827	0.259	3.08456e-39	Rps21	AER
3.19074e-44	-0.922943	1	0.998	3.16171e-39	Ywhaq.1	AEC
3.34479e-44	-2.13254	0.624	0.83	3.31435e-39	Ldha	AEC
4.56465e-44	0.40637	0.722	0.18	4.52311e-39	Fzd2	AER
4.93836e-44	0.668389	0.88	0.295	4.89342e-39	AMEX60DD301006559.2	AER
9.91177e-44	0.332945	0.526	0.109	9.82157e-39	Ip6k2	AER
1.19088e-43	0.268438	0.677	0.157	1.18004e-38	Parva	AER
1.25791e-43	0.32979	0.729	0.18	1.24646e-38	Mob2.1	AER
1.29115e-43	0.818036	1	0.949	1.2794e-38	Rps19.1	AER
1.29709e-43	-2.29694	0.85	0.912	1.28528e-38	Itga6.2	AEC
1.70403e-43	0.302971	0.534	0.11	1.68852e-38	AMEX60DD201027970.1	AER
2.21639e-43	0.259597	0.586	0.127	2.19622e-38	Rgs10	AER
2.49267e-43	0.272415	0.519	0.106	2.46999e-38	Slc43a1	AER
2.51209e-43	0.558644	0.887	0.27	2.48923e-38	Pim3.1	AER
4.84665e-43	0.273903	0.564	0.122	4.80254e-38	LOC115094226	AER
5.50391e-43	0.765599	1	0.981	5.45383e-38	Rpl19	AER
7.03763e-43	-3.66167	0	0.68	6.97359e-38	AMEX60DD301051967.1	AEC
8.36357e-43	0.313011	0.662	0.157	8.28746e-38	AMEX60DD301041587.5	AER
9.16219e-43	-2.10538	0.835	0.893	9.07882e-38	Dsg2	AEC
1.20789e-42	-1.49672	0.977	0.944	1.1969e-37	LOC114654318	AEC
1.40737e-42	0.347895	0.737	0.188	1.39456e-37	Htra1.1	AER
2.26139e-42	0.660722	0.932	0.328	2.24081e-37	Supt4h1	AER
2.40033e-42	0.340266	0.669	0.163	2.37848e-37	Cdk2ap2	AER
2.73634e-42	0.476906	0.835	0.244	2.71144e-37	Kcne5	AER
3.02607e-42	0.259868	0.564	0.122	2.99853e-37	LOC101884524	AER
3.26479e-42	0.319198	0.556	0.121	3.23508e-37	AMEX60DD201006564.14	AER
4.70979e-42	0.691339	0.827	0.26	4.66693e-37	Daam1.1	AER
5.27582e-42	-1.88517	0.023	0.68	5.22781e-37	Fkbp1a	AEC
7.11e-42	-3.12649	0.263	0.756	7.0453e-37	Krt5.2	AEC
1.77348e-41	0.401687	0.504	0.104	1.75734e-36	Plek2	AER
2.28267e-41	-2.00676	0.902	0.943	2.2619e-36	Sdc1	AEC
4.80104e-41	0.253964	0.429	0.081	4.75735e-36	Hsd17b2	AER
7.94168e-41	-1.72615	0.534	0.794	7.86941e-36	Cirbp	AEC
1.11763e-40	1.11708	0.977	0.495	1.10746e-35	Rnf227	AER
1.97678e-40	-1.76486	0	0.657	1.95879e-35	Selenof	AEC
2.01149e-40	0.975287	0.992	0.628	1.99319e-35	Btg2	AER
2.21846e-40	1.16138	0.992	0.616	2.19828e-35	Areg	AER
3.43236e-40	0.825588	1	0.934	3.40112e-35	Rps10	AER
5.73988e-40	0.972791	1	0.621	5.68765e-35	Mfap2	AER
8.15263e-40	-1.86347	0	0.651	8.07844e-35	AMEX60DDU001000930.1	AEC
2.87664e-39	0.409146	0.767	0.218	2.85046e-34	Hsd17b10	AER
3.7843e-39	0.728328	1	0.994	3.74986e-34	Rpl32.2	AER
4.2592e-39	0.824733	1	0.944	4.22044e-34	Eef1b2.1	AER
4.27799e-39	-2.12003	0	0.644	4.23906e-34	Mat2a	AEC
4.43255e-39	0.864263	1	0.753	4.39221e-34	Rpl5.1	AER
4.5207e-39	0.83116	0.947	0.434	4.47956e-34	Igfbp2	AER
5.59797e-39	0.374633	0.722	0.194	5.54703e-34	Kiaa1217	AER
1.29176e-38	0.622182	0.895	0.314	1.28e-33	Eno3	AER
2.52926e-38	-1.81923	0	0.636	2.50624e-33	Tmem167a.1	AEC
3.05116e-38	0.4761	0.835	0.26	3.02339e-33	Nufip2	AER
3.16397e-38	-1.62411	0.669	0.823	3.13518e-33	Serpinb5	AEC
3.18683e-38	0.953337	0.992	0.713	3.15783e-33	Eif1	AER
3.70156e-38	0.486238	0.714	0.202	3.66788e-33	AMEX60DD301008223.1	AER
3.98681e-38	0.276999	0.624	0.153	3.95053e-33	Mmp14	AER
4.29463e-38	0.556447	0.857	0.282	4.25555e-33	Fermt1	AER
4.43516e-38	-2.21734	0.008	0.637	4.3948e-33	AMEX60DD301011060.1	AEC
5.2392e-38	0.260485	0.586	0.141	5.19152e-33	AMEX60DD301049579.1	AER
6.3641e-38	0.745346	1	0.951	6.30619e-33	Rpl10a	AER
9.11287e-38	0.27632	0.669	0.169	9.02995e-33	Ugcg.1	AER
9.14118e-38	0.338009	0.617	0.155	9.058e-33	Csrp1	AER
1.26136e-37	0.457252	0.774	0.231	1.24989e-32	Uqcrc1	AER
1.26929e-37	0.904632	0.992	0.641	1.25774e-32	Tpm4.1	AER
1.83561e-37	0.312697	0.496	0.112	1.81891e-32	Hsd17b6	AER
2.10364e-37	0.348049	0.534	0.128	2.0845e-32	Cenpw	AER
2.35875e-37	0.706848	1	0.983	2.33728e-32	Rpl13	AER
3.26697e-37	0.474425	0.835	0.273	3.23724e-32	Brix1	AER
4.68367e-37	-1.94652	0.226	0.711	4.64105e-32	LOC102946426	AEC
4.95378e-37	-1.42048	0.925	0.897	4.9087e-32	Aldoa	AEC
5.12818e-37	0.283931	0.632	0.162	5.08151e-32	Smarcb1	AER
6.09866e-37	-1.64179	0.932	0.914	6.04317e-32	Jup	AEC
6.73945e-37	0.817357	0.97	0.47	6.67812e-32	Coq10b	AER
7.0359e-37	0.754264	1	0.936	6.97187e-32	Rpl35a	AER
7.26979e-37	-3.70441	0.038	0.639	7.20363e-32	Hspa1b	AEC
7.87464e-37	-1.82931	0.647	0.79	7.80298e-32	AMEX60DD301005368.1	AEC
1.08241e-36	0.343282	0.474	0.105	1.07256e-31	Tssc4	AER
1.13945e-36	-1.61014	0	0.619	1.12908e-31	Actr3	AEC
1.24122e-36	0.35478	0.774	0.224	1.22993e-31	Ap2s1	AER
1.80232e-36	0.383523	0.714	0.202	1.78592e-31	Map2k1	AER
2.16607e-36	0.791342	0.992	0.706	2.14636e-31	Ilf2	AER
2.74444e-36	0.96564	0.985	0.562	2.71946e-31	Il1b	AER
2.77949e-36	1.01886	0.902	0.411	2.7542e-31	Plau	AER
2.97002e-36	0.286114	0.654	0.173	2.94299e-31	Tex261	AER
3.198e-36	0.408672	0.624	0.168	3.1689e-31	Mrps6.1	AER
3.44154e-36	-3.2999	0.383	0.739	3.41022e-31	AMEX60DD201051981.3	AEC
1.31112e-35	0.885624	0.91	0.402	1.29918e-30	AMEX60DD301051013.1	AER
1.3728e-35	0.662231	0.917	0.374	1.36031e-30	Pabpn1	AER
1.96417e-35	-1.64579	0	0.606	1.94629e-30	Sumo2	AEC
2.07232e-35	0.289151	0.383	0.074	2.05346e-30	Filip1l	AER
2.74986e-35	-1.9245	0.03	0.618	2.72484e-30	Txnip	AEC
4.92441e-35	0.764288	1	0.796	4.8796e-30	Rbm4b	AER
5.90065e-35	0.771055	1	0.719	5.84696e-30	Atp5f1e.1	AER
7.74834e-35	-1.74309	0	0.6	7.67783e-30	Pkm.2	AEC
7.77665e-35	0.372905	0.647	0.182	7.70588e-30	Kpna6	AER
2.14367e-34	0.36212	0.556	0.139	2.12417e-29	Ldlrad4	AER
2.53371e-34	0.545951	0.872	0.314	2.51065e-29	Pabpc4	AER
3.82964e-34	0.797459	0.992	0.588	3.79479e-29	Arhgdib	AER
4.81596e-34	0.815818	1	0.719	4.77213e-29	Fth1	AER
6.13917e-34	-1.68703	0.632	0.823	6.08331e-29	LOC115084013	AEC
1.01031e-33	-1.61748	0.03	0.602	1.00111e-28	Dazap2.1	AEC
1.34257e-33	0.559549	0.947	0.37	1.33036e-28	Gpx8	AER
1.37242e-33	0.521218	0.865	0.303	1.35993e-28	Thop1	AER
2.45737e-33	0.434489	0.774	0.246	2.435e-28	Ccni.1	AER
3.66828e-33	0.259451	0.729	0.209	3.63489e-28	Septin10.1	AER
4.35603e-33	-1.45772	0.902	0.889	4.31639e-28	Perp	AEC
4.76873e-33	0.678352	1	0.966	4.72534e-28	Rpl11	AER
6.35455e-33	0.289503	0.617	0.166	6.29672e-28	Ehd2	AER
6.61454e-33	-1.57449	0.015	0.586	6.55435e-28	LOC100936752.3	AEC
8.5633e-33	-1.57542	0	0.577	8.48537e-28	Ssuh2.1	AEC
9.19145e-33	0.251991	0.654	0.179	9.10781e-28	Dlg3	AER
1.0003e-32	0.37364	0.767	0.24	9.91192e-28	AMEX60DD102027038.7	AER
1.34715e-32	0.297225	0.805	0.252	1.3349e-27	AMEX60DD301047681.3	AER
1.64903e-32	0.618216	0.902	0.362	1.63403e-27	Aldob	AER
2.05145e-32	0.574933	0.887	0.336	2.03278e-27	Fkbp1b	AER
2.32503e-32	0.712298	1	0.964	2.30387e-27	Rpl7	AER
2.93429e-32	0.770982	1	0.775	2.90759e-27	Sox13	AER
3.07756e-32	0.687549	0.955	0.459	3.04956e-27	Tkt.1	AER
3.54682e-32	0.62229	1	0.967	3.51455e-27	Rps8.1	AER
4.05339e-32	0.599588	0.947	0.414	4.01651e-27	Eif3d	AER
6.84638e-32	0.614606	1	0.968	6.78408e-27	Rps6	AER
7.30616e-32	0.393924	0.812	0.269	7.23967e-27	Drg1	AER
8.70157e-32	0.336392	0.797	0.253	8.62239e-27	Ppp1r10	AER
9.11855e-32	0.398846	0.692	0.213	9.03557e-27	Pdcd4	AER
1.00844e-31	-1.48569	0	0.565	9.99261e-27	Ccar2.1	AEC
1.08226e-31	0.682086	1	0.943	1.07241e-26	Rps11	AER
1.44245e-31	-2.62355	0.008	0.57	1.42932e-26	LOC115081983.1	AEC
1.52469e-31	0.289511	0.729	0.22	1.51082e-26	Twsg1	AER
2.10541e-31	0.254417	0.383	0.081	2.08625e-26	Cnn3	AER
2.51132e-31	0.295886	0.699	0.208	2.48846e-26	Aco2	AER
3.3783e-31	0.475544	0.895	0.331	3.34756e-26	Xbp1	AER
4.01275e-31	0.491948	0.94	0.364	3.97624e-26	Atic	AER
5.17188e-31	-1.46133	0.023	0.57	5.12482e-26	Gdi2	AEC
5.25656e-31	0.415965	0.767	0.253	5.20872e-26	Sod2.1	AER
8.85497e-31	-1.63785	0.992	0.999	8.77439e-26	LOC108699649	AEC
1.02239e-30	-1.1735	1	1	1.01308e-25	Tmsb15a	AEC
1.07174e-30	-1.58062	0	0.553	1.06199e-25	Nd5.4	AEC
1.49393e-30	0.637356	0.94	0.416	1.48033e-25	Fkbp11	AER
1.50102e-30	-1.6114	0	0.551	1.48736e-25	Jpt1.1	AEC
1.61713e-30	0.251971	0.571	0.155	1.60242e-25	Gcat.1	AER
1.69171e-30	0.68794	0.992	0.507	1.67631e-25	Col18a1.2	AER
1.72973e-30	0.269982	0.669	0.195	1.71399e-25	Fbxw7	AER
1.8223e-30	0.354053	0.752	0.244	1.80571e-25	Alas1	AER
1.87353e-30	0.305532	0.489	0.122	1.85649e-25	Tgfb2	AER
2.30352e-30	-1.92109	0.504	0.74	2.28255e-25	Dsc2	AEC
2.55458e-30	0.295856	0.729	0.224	2.53134e-25	Ebag9	AER
3.15652e-30	0.422485	0.774	0.269	3.12779e-25	AMEX60DD301030445.12	AER
4.33271e-30	0.784826	0.977	0.594	4.29328e-25	Slc20a1	AER
4.49362e-30	0.251704	0.534	0.142	4.45273e-25	AMEX60DD201013820.3	AER
4.78956e-30	0.690887	0.992	0.836	4.74597e-25	AMEX60DD301000503.1	AER
5.4142e-30	0.653314	1	0.851	5.36493e-25	Eif2s2	AER
7.65309e-30	0.670649	1	0.89	7.58345e-25	Rpl37a.5	AER
1.10081e-29	-2.12028	0.519	0.781	1.0908e-24	Krt15.6	AEC
1.24661e-29	0.371538	0.865	0.298	1.23527e-24	Prelid1	AER
1.45365e-29	-1.70767	0.902	0.851	1.44042e-24	Aplp2	AEC
1.98332e-29	0.455594	0.865	0.322	1.96527e-24	AMEX60DD201040402.1	AER
2.18971e-29	0.348661	0.271	0.048	2.16978e-24	Basp1	AER
2.32559e-29	0.91238	0.992	0.633	2.30443e-24	H1-3	AER
6.44663e-29	0.665487	1	0.826	6.38797e-24	Rsl24d1	AER
9.91854e-29	0.427513	0.376	0.086	9.82828e-24	LOC115073459	AER
1.02366e-28	0.251479	0.684	0.208	1.01434e-23	Caskin2	AER
1.11189e-28	0.450629	0.504	0.137	1.10177e-23	Bhlhe40	AER
1.68402e-28	-1.44976	0	0.527	1.6687e-23	Mif.1	AEC
1.70305e-28	0.2928	0.774	0.251	1.68755e-23	Esd.1	AER
1.94968e-28	0.68659	0.977	0.535	1.93194e-23	Idh2	AER
2.27255e-28	0.354109	0.744	0.247	2.25187e-23	Timm17b	AER
3.74052e-28	1.16528	1	0.856	3.70648e-23	LOC115481879.4	AER
3.8348e-28	0.436427	0.767	0.278	3.79991e-23	Rpl29	AER
4.14453e-28	0.279577	0.677	0.212	4.10682e-23	Tfpi	AER
4.2167e-28	-1.35346	0.023	0.535	4.17833e-23	Srsf4.1	AEC
5.37207e-28	0.587217	1	0.933	5.32319e-23	Set	AER
5.736e-28	0.869725	0.97	0.646	5.6838e-23	Sat1.1	AER
6.76319e-28	-1.64526	0	0.519	6.70164e-23	AMEX60DDU001041143.1	AEC
1.11049e-27	0.628922	1	0.99	1.10038e-22	Rpl23	AER
1.5797e-27	0.401513	0.85	0.311	1.56532e-22	Ier3ip1	AER
1.69554e-27	0.597244	0.91	0.392	1.68012e-22	AMEX60DD201041315.1	AER
2.11153e-27	0.476474	0.925	0.367	2.09232e-22	Ddt	AER
2.56144e-27	0.251205	0.617	0.185	2.53813e-22	Sephs2	AER
2.85306e-27	0.477338	0.895	0.365	2.8271e-22	Cbs	AER
3.04378e-27	-1.27708	0.97	0.881	3.01608e-22	Ywhaz	AEC
3.55226e-27	0.516555	0.895	0.368	3.51993e-22	Kera	AER
3.8202e-27	0.28547	0.692	0.223	3.78544e-22	Csnk2a2	AER
3.87644e-27	0.322214	0.917	0.352	3.84116e-22	AMEX60DD201012285.3	AER
3.9343e-27	0.278561	0.729	0.238	3.8985e-22	Ewsr1	AER
7.65826e-27	0.594139	1	0.953	7.58857e-22	Ncl-0	AER
9.65077e-27	0.486125	0.827	0.328	9.56295e-22	Yaf2	AER
1.06764e-26	0.798308	0.97	0.628	1.05792e-21	Phlda2	AER
1.08989e-26	0.29942	0.677	0.218	1.07998e-21	Mrpl18	AER
1.25357e-26	0.281754	0.496	0.139	1.24216e-21	AMEX60DD201038417.6	AER
1.37735e-26	0.649457	1	0.963	1.36482e-21	Rpl12	AER
2.03274e-26	-1.21338	0	0.5	2.01424e-21	LOC115091190	AEC
3.05157e-26	0.650347	1	0.822	3.0238e-21	Junb	AER
3.28372e-26	-1.36185	0	0.498	3.25384e-21	AMEX60DDU001010113.1	AEC
3.55206e-26	-1.19155	0.917	0.822	3.51974e-21	Lgals3	AEC
3.85687e-26	0.640209	0.992	0.654	3.82177e-21	Ostc	AER
4.43928e-26	0.638531	1	0.868	4.39888e-21	Rps3a	AER
4.51515e-26	-1.31698	0.85	0.801	4.47406e-21	AMEX60DD301051188.13	AEC
5.5888e-26	0.337508	0.391	0.097	5.53794e-21	Cenpv.l	AER
5.6849e-26	0.603444	1	0.878	5.63317e-21	LOC109300650	AER
5.78837e-26	0.628915	1	0.893	5.7357e-21	Prmt1	AER
8.88154e-26	-1.76222	0	0.492	8.80072e-21	Atf3	AEC
9.80974e-26	0.665924	1	0.748	9.72047e-21	Sec61b	AER
1.25437e-25	0.256098	0.662	0.213	1.24295e-20	Med31	AER
1.37584e-25	0.339953	0.699	0.235	1.36332e-20	Uqcc2	AER
1.84552e-25	0.352341	0.767	0.282	1.82873e-20	Adss1.2	AER
2.00963e-25	-1.30987	0.06	0.525	1.99134e-20	Rhoa.1	AEC
2.23008e-25	-1.70037	0	0.487	2.20978e-20	Fabp2	AEC
2.33694e-25	-1.28695	0.992	0.991	2.31567e-20	Epcam	AEC
2.48817e-25	-1.60859	0.932	0.863	2.46552e-20	Itgb4	AEC
2.68399e-25	-1.68532	0.654	0.76	2.65957e-20	Lima1	AEC
4.29638e-25	0.301976	0.774	0.272	4.25728e-20	Nop53	AER
5.20863e-25	-3.1734	0	0.482	5.16123e-20	Rps2.8	AEC
5.27399e-25	0.617351	1	0.951	5.22599e-20	Rps7	AER
5.88415e-25	0.430316	0.85	0.345	5.83061e-20	Eprs1	AER
5.90627e-25	0.361803	0.759	0.273	5.85252e-20	Slc1a5	AER
1.07727e-24	0.599426	1	0.931	1.06747e-19	Rpl17.1	AER
1.22502e-24	-1.5398	0.91	0.87	1.21387e-19	Odc1.2	AEC
1.29413e-24	0.28222	0.594	0.187	1.28236e-19	Prelid3b.s	AER
1.34012e-24	-1.22193	0	0.476	1.32793e-19	Cct8.2	AEC
1.56423e-24	0.391712	0.902	0.359	1.55e-19	Eif2s1.1	AER
1.84231e-24	0.91538	1	0.73	1.82555e-19	Dusp1	AER
1.94675e-24	-0.948365	1	0.999	1.92903e-19	Actb.9	AEC
1.95819e-24	0.91643	0.752	0.319	1.94037e-19	AMEX60DD201033627.7	AER
2.17206e-24	-1.99933	0.504	0.693	2.15229e-19	Atp2a2	AEC
3.79008e-24	0.61218	1	0.794	3.75559e-19	Rpl29.2	AER
4.05759e-24	0.408672	0.887	0.394	4.02066e-19	Tnc.1	AER
4.12411e-24	0.607714	1	0.831	4.08658e-19	H3-3a.2	AER
4.1751e-24	0.504978	1	0.997	4.13711e-19	LOC115398272	AER
4.79209e-24	0.761407	0.977	0.804	4.74848e-19	Dcn	AER
7.55416e-24	0.867259	1	0.885	7.48542e-19	Krt15.1	AER
7.99853e-24	0.771033	0.992	0.67	7.92574e-19	LOC115079610	AER
1.18134e-23	0.725978	0.91	0.455	1.17059e-18	Adh1b.2	AER
1.2444e-23	-1.21355	0	0.463	1.23308e-18	Guk1	AEC
1.26645e-23	0.374583	0.872	0.359	1.25492e-18	Ptprf	AER
1.80204e-23	0.363191	0.391	0.1	1.78564e-18	Col6a3	AER
2.12521e-23	-1.59843	0.474	0.682	2.10587e-18	Ca5b	AEC
3.1093e-23	0.416243	0.887	0.424	3.081e-18	AMEX60DD201027684.2	AER
3.26161e-23	0.965196	0.97	0.459	3.23193e-18	H2bc12	AER
4.02573e-23	-1.32398	0	0.456	3.9891e-18	Serpinh1.1	AEC
5.63971e-23	0.627827	0.992	0.77	5.58839e-18	Tuba1c	AER
5.69302e-23	0.385024	0.827	0.338	5.64122e-18	Nmrk2	AER
5.7671e-23	0.310573	0.82	0.317	5.71462e-18	Copz1	AER
6.09616e-23	0.556525	1	0.98	6.04069e-18	Rpl26	AER
6.30485e-23	0.333158	0.88	0.351	6.24748e-18	Camta1.2	AER
6.96627e-23	0.27823	0.662	0.229	6.90288e-18	Ier5l	AER
7.18717e-23	-1.82817	0.278	0.611	7.12177e-18	Myh14	AEC
8.96456e-23	-1.28468	0	0.451	8.88299e-18	AMEX60DDU001020229.1	AEC
9.58032e-23	0.260294	0.692	0.237	9.49314e-18	Arpc1a.1	AER
9.8341e-23	0.586164	0.985	0.555	9.74461e-18	AMEX60DD301019915.26	AER
1.04269e-22	0.582211	0.992	0.808	1.0332e-17	Sfpq	AER
1.13634e-22	0.563281	1	0.999	1.126e-17	AMEX60DD201029926.1	AER
1.15739e-22	0.371519	0.752	0.292	1.14685e-17	AMEX60DD301025356.4	AER
1.388e-22	-1.10991	0	0.448	1.37537e-17	Arf4.1	AEC
1.83809e-22	0.441088	0.955	0.447	1.82136e-17	Cald1	AER
2.02108e-22	-1.05255	0	0.446	2.00269e-17	AMEX60DDU001007352.3	AEC
2.0331e-22	-0.899564	1	0.937	2.0146e-17	Prdx1	AEC
2.66302e-22	-1.17461	0	0.444	2.63879e-17	AMEX60DDU001024326.1	AEC
2.93061e-22	0.577511	1	0.926	2.90394e-17	Actb.11	AER
5.28639e-22	-1.11774	0	0.44	5.23829e-17	Nudt5	AEC
5.58678e-22	0.383713	0.827	0.347	5.53594e-17	Mrps18b	AER
6.68065e-22	0.37805	0.91	0.402	6.61986e-17	Tnrc18	AER
1.0136e-21	-1.55581	0.023	0.453	1.00438e-16	AMEX60DD102046915.2	AEC
1.53553e-21	-1.20209	0	0.433	1.52156e-16	AMEX60DD201014539.1	AEC
1.65219e-21	0.34838	0.917	0.389	1.63715e-16	Septin7.1	AER
1.85369e-21	0.392565	0.842	0.359	1.83682e-16	Scp2	AER
2.21722e-21	0.607882	0.977	0.602	2.19704e-16	Btf3	AER
2.70168e-21	0.28042	0.782	0.295	2.67709e-16	Csnk2b	AER
2.72132e-21	0.530199	1	0.853	2.69656e-16	Ybx3.2	AER
3.0543e-21	0.268719	0.812	0.313	3.02651e-16	Hdac2	AER
3.18265e-21	-1.03203	0	0.429	3.15369e-16	Kars1	AEC
3.29352e-21	0.324085	0.759	0.294	3.26355e-16	Mrps18c.1	AER
3.56923e-21	0.324462	0.707	0.266	3.53675e-16	Plk3	AER
4.98395e-21	0.267116	0.767	0.288	4.9386e-16	Aimp1.2	AER
5.34901e-21	0.645533	1	0.755	5.30033e-16	LOC115074915	AER
5.55194e-21	-1.30354	0.18	0.536	5.50142e-16	Ubc	AEC
5.6841e-21	-1.40216	0.075	0.477	5.63237e-16	Cox6b1.1	AEC
5.93958e-21	0.709563	1	0.996	5.88553e-16	Col1a1	AER
6.19262e-21	-1.16058	0	0.424	6.13627e-16	Calu.1	AEC
8.5215e-21	0.369719	0.895	0.388	8.44396e-16	Rad23a	AER
9.71034e-21	0.33295	0.759	0.299	9.62197e-16	Gpx4	AER
9.89837e-21	0.537145	0.94	0.492	9.8083e-16	AMEX60DD201014726.1	AER
1.29195e-20	-1.11617	0	0.42	1.2802e-15	AMEX60DDU001008770.16	AEC
1.37268e-20	0.455769	0.955	0.466	1.36019e-15	AMEX60DD102010501.3	AER
1.82284e-20	-1.28866	0.023	0.435	1.80626e-15	Marcks	AEC
2.11663e-20	0.513208	0.992	0.836	2.09737e-15	Hnrnpl.2	AER
2.20359e-20	0.468498	0.925	0.499	2.18354e-15	Prkar1a.1	AER
2.7732e-20	0.63631	1	0.951	2.74796e-15	AMEX60DD201047169.4	AER
3.10847e-20	-0.967767	0.992	0.911	3.08018e-15	AMEX60DD201042523.1	AEC
4.70975e-20	0.556538	0.97	0.534	4.66689e-15	Wee2-As1.1	AER
5.23482e-20	0.524707	1	0.73	5.18719e-15	Eef1d	AER
6.33607e-20	0.502475	0.962	0.57	6.27841e-15	Srsf1	AER
8.89035e-20	-1.30095	0	0.407	8.80945e-15	LOC114595149.309	AEC
1.33944e-19	0.281813	0.895	0.383	1.32725e-14	Chd4	AER
1.51556e-19	0.509706	0.985	0.607	1.50177e-14	Ddx21	AER
2.1709e-19	-1.03566	0	0.401	2.15114e-14	Mcts1	AEC
3.05974e-19	0.372253	0.91	0.411	3.0319e-14	Gnb2	AER
3.46203e-19	0.385961	0.917	0.429	3.43052e-14	Vapb	AER
4.57455e-19	0.287479	0.759	0.308	4.53292e-14	Fam32a	AER
5.22919e-19	0.493528	0.992	0.906	5.1816e-14	Rpl8.2	AER
5.24777e-19	-0.968978	0	0.395	5.20001e-14	Eif3m.1	AEC
5.38788e-19	-1.36234	0.075	0.455	5.33885e-14	Emp1	AEC
9.13193e-19	0.271182	0.789	0.321	9.04883e-14	LOC105481505	AER
1.14451e-18	-1.56198	0.008	0.396	1.1341e-13	Rpl21.1	AEC
1.23826e-18	0.281886	0.827	0.35	1.22699e-13	St13	AER
1.58231e-18	-1.13445	0.744	0.754	1.56791e-13	AMEX60DD102030074.2	AEC
1.58451e-18	0.262077	0.842	0.344	1.5701e-13	Ndufa8.1	AER
1.75702e-18	-1.04978	0	0.386	1.74103e-13	Wsb1.1	AEC
2.27547e-18	0.575645	0.639	0.264	2.25476e-13	Klf2	AER
2.86294e-18	0.369157	0.887	0.429	2.83689e-13	Eif3i	AER
2.88882e-18	-1.49151	0.947	0.841	2.86253e-13	Itgb1	AEC
3.0933e-18	-2.73332	0.752	0.251	3.06515e-13	Hbz.1	AEC
3.308e-18	-1.15021	0.015	0.396	3.2779e-13	AMEX60DD301031837.1	AEC
3.34273e-18	0.44435	1	0.9	3.31232e-13	Naca	AER
3.39521e-18	0.298579	0.429	0.136	3.36432e-13	Ccn2.4	AER
4.33895e-18	0.461445	0.895	0.488	4.29947e-13	Tent5b	AER
6.27504e-18	0.343514	0.887	0.415	6.21793e-13	Cavin2.1	AER
6.30135e-18	-1.36015	0.496	0.654	6.24401e-13	Pkp1	AEC
1.07764e-17	0.29364	0.88	0.389	1.06783e-12	Abce1	AER
1.14772e-17	0.432559	0.94	0.505	1.13727e-12	Nsa2	AER
1.1998e-17	0.375907	0.865	0.438	1.18888e-12	Lrrn4cl	AER
1.31136e-17	0.632263	0.744	0.356	1.29943e-12	Aloxe3.6	AER
1.64742e-17	0.372216	1	0.993	1.63243e-12	AMEX60DD201013534.12	AER
1.85429e-17	-1.75459	0.008	0.377	1.83741e-12	LOC115476892	AEC
2.13899e-17	0.393602	0.85	0.437	2.11952e-12	Ecm2	AER
2.40397e-17	-1.05072	0	0.368	2.38209e-12	AMEX60DDU001039568.1	AEC
2.73401e-17	-1.19504	0.774	0.707	2.70913e-12	Atp5mpl	AEC
4.11633e-17	0.392159	0.97	0.512	4.07888e-12	Surf4	AER
4.12707e-17	0.410369	0.947	0.478	4.08951e-12	Tuba1c.1	AER
5.23238e-17	0.314636	0.85	0.385	5.18476e-12	Ubl4a	AER
7.33269e-17	-0.767131	1	0.878	7.26597e-12	Calm2	AEC
1.29949e-16	-0.908569	0.038	0.389	1.28766e-11	AMEX60DD301009163.2	AEC
1.84787e-16	0.296865	0.91	0.419	1.83105e-11	Tp53	AER
1.95784e-16	-0.866985	0	0.353	1.94003e-11	Ppp2cb	AEC
1.98928e-16	-1.11856	0.068	0.41	1.97117e-11	Ppl	AEC
2.1979e-16	-0.865658	0	0.352	2.1779e-11	Timm9.1	AEC
3.05916e-16	0.477978	1	0.754	3.03132e-11	Srsf7.2	AER
4.46045e-16	0.291535	0.865	0.41	4.41986e-11	Pabpc1.1	AER
4.58061e-16	0.331866	0.895	0.45	4.53893e-11	Pdap1	AER
4.99382e-16	-1.52576	0	0.346	4.94838e-11	AMEX60DD301051969.1	AEC
5.35631e-16	0.332364	1	0.986	5.30757e-11	Hnrnpa3	AER
5.47183e-16	-1.58402	0.045	0.387	5.42204e-11	LOC115079342	AEC
5.77753e-16	-1.44588	0.008	0.352	5.72496e-11	Lpo	AEC
5.88148e-16	0.469575	0.97	0.631	5.82796e-11	Pnrc2	AER
7.45655e-16	0.433885	0.722	0.333	7.3887e-11	G0s2	AER
1.03681e-15	-0.814427	0	0.34	1.02738e-10	Cdv3	AEC
1.11437e-15	-0.829523	0.015	0.355	1.10423e-10	Pfdn2	AEC
1.1905e-15	-1.48363	0.075	0.405	1.17967e-10	Wdr20.1	AEC
1.46325e-15	-1.07367	0.15	0.453	1.44993e-10	LOC115094052	AEC
2.00782e-15	-0.92192	0.925	0.802	1.98955e-10	Tmed2	AEC
2.20317e-15	-0.786547	0.955	0.825	2.18312e-10	AMEX60DD301035525.1	AEC
2.35119e-15	-0.908727	0	0.334	2.3298e-10	AMEX60DDU001035245.1	AEC
2.61575e-15	0.370916	0.925	0.507	2.59194e-10	Metap2	AER
2.8158e-15	-0.631311	1	0.998	2.79018e-10	Cirbp.2	AEC
3.49999e-15	-0.747062	0	0.331	3.46814e-10	Mrpl43.L	AEC
4.02084e-15	-0.906786	0.88	0.77	3.98425e-10	Oaz1	AEC
5.58191e-15	0.378793	0.962	0.571	5.53112e-10	Dkc1	AER
6.00713e-15	-1.34642	0.466	0.6	5.95247e-10	Pla2g4c.4	AEC
7.67662e-15	-0.690036	1	0.992	7.60676e-10	Cirbp.4	AEC
9.65815e-15	0.449197	1	0.805	9.57026e-10	Cox6c	AER
9.8952e-15	-0.948157	0	0.323	9.80515e-10	Pik3r2	AEC
1.0406e-14	0.309459	0.902	0.469	1.03113e-09	Sox19	AER
1.15016e-14	0.337354	0.955	0.529	1.13969e-09	Caprin1	AER
1.29605e-14	0.362171	1	0.846	1.28426e-09	Ddx5	AER
1.37772e-14	0.440979	0.992	0.775	1.36518e-09	AMEX60DD103023200.5	AER
1.41613e-14	-0.755284	0	0.32	1.40324e-09	Anxa11.1	AEC
1.75978e-14	-3.48499	0	0.318	1.74376e-09	Hbd	AEC
1.78777e-14	0.286398	0.932	0.459	1.7715e-09	Psmb5	AER
2.28116e-14	0.448344	0.977	0.653	2.2604e-09	Sumo3	AER
2.47085e-14	-0.877224	0.97	0.8	2.44837e-09	Mgst3.1	AEC
2.58935e-14	-0.933418	0	0.315	2.56579e-09	Gjb3	AEC
2.6279e-14	-0.807043	1	0.943	2.60398e-09	Uba52	AEC
3.01995e-14	0.268297	1	0.981	2.99246e-09	Eef2	AER
3.11429e-14	-0.757081	0	0.314	3.08595e-09	Timm8b	AEC
3.57552e-14	-0.780861	0	0.312	3.54298e-09	AMEX60DD301000120.1	AEC
4.66254e-14	0.332598	0.992	0.851	4.62012e-09	LOC102350371	AER
5.24428e-14	0.330752	0.895	0.489	5.19655e-09	Khsrp	AER
5.54184e-14	0.300406	0.917	0.478	5.4914e-09	Cct4	AER
5.64071e-14	0.299415	0.88	0.427	5.58938e-09	Higd2a	AER
5.90559e-14	0.254977	0.895	0.432	5.85185e-09	Dcun1d5	AER
6.1192e-14	0.427942	0.992	0.8	6.06352e-09	Atp5mf	AER
6.48361e-14	-0.92699	0	0.308	6.4246e-09	AMEX60DD301020561.2	AEC
6.98313e-14	-1.0398	0.647	0.647	6.91958e-09	Srsf3.1	AEC
1.05237e-13	-0.93474	0	0.304	1.04279e-08	Parpi-0022473	AEC
1.2935e-13	0.440071	0.992	0.795	1.28173e-08	Pa2g4.1	AER
1.33894e-13	-0.744468	0	0.302	1.32676e-08	Mif	AEC
1.41183e-13	-1.25258	0.368	0.589	1.39898e-08	B2m	AEC
1.42184e-13	-0.730592	0	0.301	1.4089e-08	AMEX60DDU001012519.1	AEC
2.03646e-13	-0.775015	0	0.298	2.01793e-08	Sp8.2	AEC
2.09816e-13	-0.922712	0	0.298	2.07907e-08	AMEX60DDU001033724.1	AEC
2.70201e-13	0.385722	0.985	0.641	2.67742e-08	Cct5.1	AER
3.18043e-13	-2.19235	0.609	0.655	3.15149e-08	Lamb3	AEC
3.22949e-13	-0.872764	0	0.295	3.20011e-08	AMEX60DDU001008237.1	AEC
3.80202e-13	0.31707	0.962	0.517	3.76742e-08	Psma6	AER
4.092e-13	-0.73152	0	0.293	4.05476e-08	AMEX60DDU001039316.1	AEC
4.28145e-13	0.33504	0.925	0.531	4.24249e-08	Dnaja1.2	AER
5.03433e-13	-0.994811	0.985	0.923	4.98852e-08	Dsp	AEC
5.14063e-13	0.305248	0.992	0.728	5.09385e-08	Fkbp10	AER
6.7166e-13	-0.913554	0.023	0.312	6.65548e-08	Ndrg1	AEC
7.92573e-13	-0.795266	0	0.287	7.85361e-08	Dcdc2	AEC
8.6868e-13	-0.703565	0.977	0.883	8.60775e-08	H2az2.1	AEC
8.75827e-13	-2.59758	0.008	0.295	8.67857e-08	Hbg1	AEC
9.30856e-13	0.414817	0.925	0.528	9.22386e-08	Gng5	AER
1.02043e-12	-1.18637	0.03	0.316	1.01115e-07	Hsp90aa1	AEC
1.22074e-12	-0.669385	0.992	0.914	1.20963e-07	Anxa2	AEC
1.66284e-12	-0.72468	0	0.281	1.64771e-07	AMEX60DDU001033882.3	AEC
2.09429e-12	-0.668457	0	0.279	2.07523e-07	Mrps16	AEC
2.2682e-12	-0.957447	0.94	0.856	2.24756e-07	Spint2	AEC
2.34319e-12	-1.29358	0.752	0.704	2.32187e-07	Cdh1	AEC
2.3612e-12	0.362169	0.962	0.573	2.33971e-07	Cebpg	AER
2.83121e-12	-0.69855	0	0.276	2.80544e-07	Hsd17b12.2	AEC
2.91346e-12	-0.743997	0	0.276	2.88695e-07	Hspa9.1	AEC
2.95751e-12	-1.03272	0.308	0.505	2.9306e-07	Tkt	AEC
3.09705e-12	-0.945323	0.211	0.45	3.06887e-07	Fhl2.1	AEC
3.10225e-12	0.353028	0.962	0.559	3.07402e-07	Eif3k	AER
3.31364e-12	-0.7972	0	0.275	3.28349e-07	Cytb.3	AEC
3.33068e-12	0.371715	0.962	0.541	3.30037e-07	Tuba1b	AER
3.35624e-12	-0.777245	0.977	0.9	3.3257e-07	Cd63	AEC
3.42868e-12	-0.772452	0.947	0.816	3.39748e-07	Csnk1a1	AEC
3.53977e-12	-0.933075	0.992	0.822	3.50756e-07	Gstm4	AEC
3.57374e-12	0.405944	0.94	0.613	3.54121e-07	Postn	AER
3.9888e-12	-0.784049	0	0.273	3.9525e-07	LOC109197015	AEC
4.17828e-12	-0.909326	0.331	0.515	4.14026e-07	Hcg23722	AEC
5.18961e-12	0.348053	1	0.875	5.14238e-07	Slc25a3	AER
8.20719e-12	-1.15087	0.143	0.414	8.1325e-07	C17orf67	AEC
8.50909e-12	0.364398	0.947	0.586	8.43166e-07	Tuba1b.1	AER
1.06225e-11	-1.18184	0.947	0.801	1.05258e-06	Hsp90b1	AEC
1.06894e-11	-1.14301	0.105	0.37	1.05921e-06	LOC102473117	AEC
1.32977e-11	-0.779447	0.03	0.297	1.31767e-06	Mal2	AEC
1.3446e-11	0.313005	0.955	0.534	1.33236e-06	Magohb	AER
1.36007e-11	0.302912	0.647	0.271	1.34769e-06	H2aj.1	AER
1.42277e-11	-1.29351	0.526	0.658	1.40982e-06	Txnrd1.3	AEC
1.49767e-11	0.262913	0.955	0.555	1.48404e-06	Eif3b	AER
1.73905e-11	-0.891744	0.865	0.754	1.72322e-06	Calr.1	AEC
1.86361e-11	-1.08383	0.609	0.623	1.84666e-06	Npc2	AEC
1.94229e-11	-1.02288	0.887	0.781	1.92462e-06	Srpx	AEC
2.09412e-11	-0.651433	0	0.259	2.07506e-06	AMEX60DDU001027503.1	AEC
2.24573e-11	-0.881457	0.992	0.893	2.2253e-06	Ctnnb1	AEC
2.28346e-11	0.340062	1	1	2.26268e-06	Tmsb4x	AER
2.34752e-11	0.277491	0.932	0.513	2.32616e-06	Psmb4	AER
2.37211e-11	-0.793045	0	0.258	2.35053e-06	D9c73-028047.1	AEC
2.83879e-11	-0.610475	0	0.256	2.81295e-06	Smndc1	AEC
3.06048e-11	0.415175	1	0.947	3.03263e-06	Rpl24.1	AER
3.12052e-11	-0.732821	0.06	0.319	3.09213e-06	Pgam1.1	AEC
3.74693e-11	-1.20314	0.158	0.407	3.71283e-06	Tfpi2	AEC
3.77561e-11	0.357585	0.985	0.729	3.74126e-06	Krtcap2	AER
3.97811e-11	0.372479	1	0.987	3.94191e-06	Rps9	AER
4.03686e-11	0.328892	1	0.85	4.00012e-06	Ppib	AER
4.30811e-11	0.44198	1	0.993	4.26891e-06	Rps27	AER
4.59753e-11	-0.884612	0.744	0.667	4.55569e-06	Pgk	AEC
4.71916e-11	-0.80778	0	0.252	4.67622e-06	AMEX60DDU001020278.23	AEC
5.33734e-11	-2.75765	0.053	0.306	5.28877e-06	Hb-Am	AEC
5.5037e-11	0.511912	1	0.807	5.45362e-06	Rps12.5	AER
5.94013e-11	-1.10751	0.105	0.355	5.88608e-06	AMEX60DD301022464.5	AEC
6.01152e-11	0.276343	0.992	0.905	5.95682e-06	Cldn4	AER
6.27531e-11	0.339987	0.962	0.712	6.21821e-06	Parpi-0011654	AER
6.44247e-11	0.362358	0.992	0.838	6.38384e-06	LOC109890842	AER
6.81977e-11	-0.5122	0	0.248	6.75771e-06	Mrpl51.1	AEC
6.82232e-11	-0.864153	0.872	0.748	6.76023e-06	Ifitm1	AEC
7.27711e-11	-1.2505	0.218	0.453	7.21089e-06	AMEX60DD301053738.2	AEC
7.43505e-11	-0.912115	0.075	0.328	7.3674e-06	LOC115096830	AEC
8.55198e-11	-0.576917	0.992	0.892	8.47416e-06	Cox7a2	AEC
8.82486e-11	-0.748935	0	0.246	8.74456e-06	AMEX60DDU001038822.1	AEC
8.84905e-11	-0.75023	0.008	0.255	8.76852e-06	AMEX60DDU001003275.1	AEC
9.82875e-11	-0.990559	0.023	0.272	9.73931e-06	Mall	AEC
1.01465e-10	-0.700296	0.008	0.254	1.00541e-05	Ksr1	AEC
1.14195e-10	0.332043	0.977	0.664	1.13156e-05	Safb	AER
1.16742e-10	0.399456	1	0.986	1.15679e-05	Rpl35	AER
1.18906e-10	-1.23447	0.15	0.387	1.17824e-05	AMEX60DD301041096.4	AEC
1.32812e-10	0.289006	1	0.888	1.31604e-05	Sugp2.5	AER
1.43378e-10	-0.576843	0	0.242	1.42073e-05	Tmco1.2	AEC
1.61773e-10	-0.756992	0	0.24	1.60301e-05	LOC340211.66	AEC
1.86626e-10	-0.807848	0.571	0.246	1.84928e-05	Fn1	AEC
1.93789e-10	-1.08722	0.797	0.697	1.92025e-05	F11r	AEC
2.19223e-10	-0.673842	0.03	0.275	2.17229e-05	AMEX60DD301050164.3	AEC
2.26242e-10	0.264903	0.97	0.695	2.24183e-05	Flna	AER
2.45479e-10	0.30562	0.94	0.551	2.43245e-05	Smdt1	AER
2.51316e-10	-0.73009	0	0.236	2.49029e-05	Parpi-0021354.1	AEC
2.83236e-10	-1.35882	0	0.235	2.80658e-05	AMEX60DD301050168.4	AEC
2.84126e-10	-1.83627	0.023	0.269	2.8154e-05	Avd	AEC
3.02196e-10	0.269097	0.91	0.541	2.99446e-05	AMEX60DD301005505.5	AER
3.15542e-10	0.312627	1	0.913	3.1267e-05	Snrpg	AER
3.16657e-10	0.316582	0.97	0.624	3.13776e-05	Hspe1	AER
3.21772e-10	-1.04864	0.759	0.73	3.18844e-05	Serpinf1	AEC
3.23387e-10	-1.05122	0	0.234	3.20444e-05	AMEX60DDU001010337.2	AEC
3.27698e-10	-0.580165	0	0.234	3.24715e-05	Dhcr7	AEC
3.48631e-10	0.347581	1	0.902	3.45458e-05	Parpi-0002003	AER
3.59492e-10	-0.674637	0	0.233	3.5622e-05	AMEX60DDU001039884.2	AEC
3.59492e-10	-0.551667	0	0.233	3.5622e-05	C1d.1	AEC
3.65928e-10	0.311315	0.977	0.707	3.62598e-05	Coro1b	AER
3.84039e-10	-0.558096	0	0.232	3.80545e-05	AMEX60DDU001004707.10	AEC
4.10233e-10	-0.633588	0	0.232	4.06499e-05	AMEX60DDU001025992.3	AEC
4.54611e-10	-3.07561	0.053	0.289	4.50474e-05	Glnc1	AEC
4.72413e-10	-0.408663	1	0.992	4.68114e-05	Anxa1	AEC
5.19883e-10	0.355706	0.955	0.663	5.15152e-05	Atp5f1c	AER
6.87165e-10	0.316941	0.962	0.62	6.80912e-05	Atf4	AER
7.08382e-10	-0.607237	0.03	0.262	7.01936e-05	AMEX60DD301010952.9	AEC
9.04746e-10	-1.16082	0.361	0.51	8.96513e-05	Thbs2	AEC
9.80836e-10	-0.823653	0.331	0.501	9.71911e-05	LOC106706246	AEC
1.11278e-09	0.292005	0.977	0.634	0.000110265	Glo1	AER
1.15183e-09	-2.05574	0.008	0.231	0.000114135	Mmp13.2	AEC
1.2134e-09	-0.597851	0	0.222	0.000120236	Gipc1.2	AEC
1.52528e-09	-0.670995	1	0.95	0.00015114	Rpl13a.1	AEC
1.59141e-09	-0.844914	0	0.219	0.000157693	AMEX60DDU001027504.1	AEC
1.85709e-09	-0.683691	0	0.218	0.000184019	AMEX60DDU001038927.1	AEC
1.94164e-09	-1.96433	0.684	0.624	0.000192398	Lama3.4	AEC
2.30949e-09	-0.633721	0	0.216	0.000228847	LOC115078152	AEC
2.572e-09	-1.1348	0.857	0.723	0.00025486	Pdia6	AEC
2.93214e-09	-0.778556	0.015	0.232	0.000290546	AMEX60DD301017126.1	AEC
3.47806e-09	-0.98768	0.774	0.693	0.000344641	Psap.1	AEC
3.57165e-09	-0.567784	0.947	0.791	0.000353915	Vdac2.3	AEC
3.85434e-09	-0.668638	0.12	0.339	0.000381927	Xelaev-18039998mg.5	AEC
3.99399e-09	-0.494505	0	0.21	0.000395765	Oaz1.2	AEC
4.14877e-09	-0.728094	0	0.21	0.000411102	Krt12.8	AEC
4.47621e-09	-0.62851	0	0.209	0.000443547	AMEX60DDU001020763.1	AEC
4.95256e-09	-0.557007	0	0.208	0.000490749	Otud1.1	AEC
5.0798e-09	0.344389	0.985	0.72	0.000503357	Hmgb3	AER
5.20907e-09	-0.528263	0	0.208	0.000516167	Toe1	AEC
5.25594e-09	0.312182	1	0.827	0.000520811	Atp5md	AER
5.39318e-09	-0.523166	1	0.948	0.00053441	Nucks1	AEC
5.47862e-09	-0.419566	0	0.207	0.000542876	AMEX60DD301006524.8	AEC
5.54812e-09	-0.426955	0	0.207	0.000549763	Cox14.1	AEC
6.95797e-09	-0.630413	0	0.205	0.000689465	AMEX60DDU001021206.1	AEC
7.22493e-09	-0.592194	0	0.204	0.000715918	AMEX60DDU001031804.1	AEC
7.32483e-09	0.276588	1	0.927	0.000725817	Hnrnph2	AER
7.46246e-09	0.251403	0.955	0.548	0.000739455	Ndufb7	AER
8.01286e-09	-0.481907	0.023	0.232	0.000793995	LOC106706246.2	AEC
8.0153e-09	0.29078	0.639	0.336	0.000794236	Cxcl14.L	AER
8.09442e-09	-0.779839	0.91	0.76	0.000802077	Arf1.1	AEC
8.29268e-09	-0.489285	0	0.203	0.000821722	Dhtkd1	AEC
9.16514e-09	-0.522182	0	0.202	0.000908174	Npepl1	AEC
9.28035e-09	-0.639328	0	0.202	0.00091959	AMEX60DDU001011665.1	AEC
9.28035e-09	-0.535205	0	0.202	0.00091959	Hs2st1.1	AEC
9.51505e-09	-0.662675	0	0.202	0.000942846	LOC115815316.18	AEC
9.74611e-09	0.273443	0.992	0.782	0.000965742	Efhd2	AER
9.80667e-09	0.816501	0.286	0.106	0.000971743	Eod39-21475.1	AER
1.00876e-08	-1.02571	0.624	0.592	0.00099958	Gpx1	AEC
1.07284e-08	-0.841309	0.789	0.668	0.00106307	Banf1.3	AEC
1.1014e-08	0.290301	0.985	0.641	0.00109138	Atp5pb	AER
1.34545e-08	-0.904498	0.023	0.227	0.00133321	AMEX60DD102051980.3	AEC
1.80569e-08	-0.916902	0.105	0.308	0.00178926	LOC108700425	AEC
1.97753e-08	-0.556303	0.97	0.804	0.00195953	Hsbp1	AEC
1.97805e-08	-0.501633	0	0.195	0.00196005	Lrtomt.1	AEC
1.99516e-08	0.30935	0.992	0.771	0.001977	Snrpd1.3	AER
2.02687e-08	-0.60996	0.008	0.204	0.00200843	LOC114595149.284	AEC
2.26484e-08	-0.447239	0	0.193	0.00224423	Mrpl55	AEC
2.43809e-08	-0.61249	0	0.192	0.0024159	AMEX60DDU001029771.1	AEC
2.53884e-08	-0.686108	0.023	0.221	0.00251574	AMEX60DD201036484.2	AEC
2.62346e-08	-1.02358	0.023	0.22	0.00259958	AMEX60DD201041103.3	AEC
2.82001e-08	-0.478603	1	0.963	0.00279435	S100a10	AEC
2.8536e-08	0.26542	0.992	0.791	0.00282764	Atp5f1b	AER
3.07713e-08	-0.529879	0	0.19	0.00304913	Ddx51	AEC
3.31118e-08	-0.441388	0	0.189	0.00328105	Pttg1.4	AEC
3.37092e-08	-0.888619	0.06	0.26	0.00334024	Mov10	AEC
3.38401e-08	0.251063	0.932	0.545	0.00335322	Otos	AER
3.47684e-08	-0.585222	0	0.189	0.0034452	Gpr84	AEC
3.5627e-08	-0.490998	0	0.189	0.00353028	AMEX60DDU001025046.1	AEC
3.83295e-08	-0.618929	0	0.188	0.00379807	LOC111946802.16	AEC
3.91274e-08	-0.6103	0.053	0.25	0.00387713	AMEX60DD201054154.2	AEC
4.02419e-08	-0.458122	0	0.187	0.00398757	Tnfaip8l2	AEC
5.00736e-08	-0.437218	0	0.185	0.00496179	Prorsd1p	AEC
5.18744e-08	0.293288	1	0.88	0.00514024	Srsf2.1	AER
5.32e-08	-0.610227	0	0.185	0.00527159	Sacs.2	AEC
5.49832e-08	-0.687423	0.985	0.79	0.00544828	Mmp13.5	AEC
5.58077e-08	-0.514332	1	0.951	0.00552998	Rpl28	AEC
5.8327e-08	-0.698252	0.94	0.854	0.00577962	Itm2a	AEC
5.86053e-08	-0.540358	0	0.184	0.0058072	AMEX60DDU001005059.1	AEC
6.07684e-08	-0.413616	0	0.183	0.00602154	Nudt2.1	AEC
8.01069e-08	-0.349216	1	0.99	0.00793779	AMEX60DD201024268.2	AEC
8.77918e-08	-0.628948	0.15	0.334	0.00869929	Sf3b6	AEC
8.77927e-08	-0.639794	0.038	0.227	0.00869938	AMEX60DD201055537.3	AEC
9.80666e-08	-0.827328	0.083	0.273	0.00971742	Upk1a	AEC
1.32501e-07	-0.498669	0	0.175	0.0131296	LOC112547415.36	AEC
1.36257e-07	0.270185	1	0.931	0.0135017	Snrpf	AER
1.37319e-07	-0.535439	0	0.175	0.0136069	AMEX60DDU001009403.1	AEC
1.49932e-07	0.280829	0.985	0.757	0.0148568	Stmn1	AER
1.62173e-07	-0.517691	0	0.173	0.0160698	AMEX60DDU001027152.1	AEC
1.64109e-07	-0.49013	0	0.173	0.0162615	AMEX60DDU001025057.2	AEC
1.64109e-07	-0.391378	0	0.173	0.0162615	Rbis	AEC
1.65155e-07	-0.58839	0.023	0.203	0.0163652	AMEX60DD201020568.3	AEC
1.66067e-07	-0.438147	0	0.173	0.0164556	Ssuh2.3	AEC
1.72655e-07	-1.63492	0.015	0.193	0.0171084	Mmp3	AEC
1.73313e-07	-0.462488	0.03	0.211	0.0171736	AMEX60DD201044332.3	AEC
1.80431e-07	-0.467519	0	0.172	0.0178789	Upf2.3	AEC
1.93635e-07	-0.569332	0.023	0.202	0.0191873	Tmem269	AEC
2.05502e-07	-0.405451	0	0.171	0.0203632	AMEX60DDU001028060.1	AEC
2.2495e-07	-0.878529	0.541	0.553	0.0222903	Rac1.1	AEC
2.28533e-07	-0.445863	0	0.17	0.0226453	Fam98a.2	AEC
2.41938e-07	-0.649056	0.053	0.234	0.0239736	Upp1	AEC
2.42404e-07	-0.473522	0	0.169	0.0240198	Gnas	AEC
2.54093e-07	-0.516608	0	0.169	0.0251781	AMEX60DDU001007272.1	AEC
2.58631e-07	-0.727992	0.857	0.704	0.0256277	Arhgdia	AEC
2.60143e-07	-0.468403	0	0.168	0.0257776	LOC114569086.14	AEC
2.74395e-07	-0.836358	0.669	0.576	0.0271898	Romo1.2	AEC
2.79394e-07	-0.802946	0.263	0.408	0.0276852	Rhod	AEC
2.83016e-07	-0.665997	1	1	0.028044	AMEX60DD102027994.9	AEC
2.8473e-07	-0.448285	0.045	0.225	0.0282139	Rpl31.2	AEC
2.84858e-07	-1.26352	0.008	0.179	0.0282266	AMEX60DD301051976.1	AEC
2.89167e-07	-0.436206	0	0.167	0.0286535	Cnppd1	AEC
3.24073e-07	-0.516705	0.955	0.769	0.0321124	LOC111850681	AEC
3.25151e-07	-0.387893	0	0.166	0.0322192	Prpf38a	AEC
3.2519e-07	-0.880435	0.383	0.47	0.0322231	Tspan13	AEC
3.61272e-07	-0.519455	0	0.165	0.0357984	Rtl1.47	AEC
3.69819e-07	-0.409006	0	0.165	0.0366454	Uck2	AEC
3.83133e-07	-0.794966	0.94	0.761	0.0379646	Glud1	AEC
4.06036e-07	-0.522555	0	0.164	0.0402341	Rohu-034809	AEC
4.30417e-07	-0.334242	0	0.163	0.0426501	AMEX60DDU001021830.7	AEC
5.00736e-07	-0.467604	0	0.161	0.049618	Unknown.23	AEC
