# Supplementary material for: Multi-species atlas resolves an axolotl limb development and regeneration paradox
Source: Nat Commun. 2023 Oct 10;14:6346. doi: 10.1038/s41467-023-41944-w (PMC10564727; doi:10.1038/s41467-023-41944-w)
Supplement: Supplementary file 9 — Source Data [file 41467_2023_41944_MOESM9_ESM.xlsx]

## Sheet: Fig. 1f
	Frog_NF50|AER	Frog_NF50|BasalEctoderm	Frog_NF51|AER	Frog_NF51|BasalEctoderm	Frog_NF52|AER	Frog_NF52|BasalEctoderm	Frog_NF54|AER	Frog_NF54|BasalEctoderm	Axolotl_ST50|AER	Axolotl_ST50|BasalEctoderm	Axolotl_ST52|AER	Axolotl_ST52|BasalEctoderm	Axolotl_ST54|AER	Axolotl_ST54|BasalEctoderm	Mouse_E105|AER	Mouse_E105|BasalEctoderm	Mouse_E115|AER	Mouse_E115|BasalEctoderm	Mouse_E125|AER	Mouse_E125|BasalEctoderm	Mouse_E95|AER	Mouse_E95|BasalEctoderm	Human_CS13|AER	Human_CS13|BasalEctoderm	Chicken_E45|AER	Chicken_E45|BasalEctoderm
Frog_NF50|AER	0.98889	0.0111095	0.981008	0.0189916	0.96511	0.0348899	0.939591	0.0604089	0.923881	0.0761189	0.919902	0.0800976	0.900648	0.0993519	0.93178	0.0682196	0.890603	0.109397	0.903422	0.0965783	0.856434	0.143566	0.755982	0.244018	0.786219	0.213781
Frog_NF50|BasalEctoderm	0.0111095	0.98889	0.0189916	0.981008	0.0348899	0.96511	0.0604089	0.939591	0.0761189	0.923881	0.0800976	0.919902	0.0993519	0.900648	0.0682196	0.93178	0.109397	0.890603	0.0965783	0.903422	0.143566	0.856434	0.244018	0.755982	0.213781	0.786219
Frog_NF51|AER	0.981008	0.0189916	0.993824	0.00617574	0.973793	0.0262073	0.95033	0.0496695	0.940975	0.0590249	0.923373	0.0766272	0.915639	0.0843606	0.918309	0.081691	0.869539	0.130461	0.901118	0.098882	0.861666	0.138334	0.728135	0.271865	0.827946	0.172054
Frog_NF51|BasalEctoderm	0.0189916	0.981008	0.00617574	0.993824	0.0262073	0.973793	0.0496695	0.95033	0.0590249	0.940975	0.0766272	0.923373	0.0843606	0.915639	0.081691	0.918309	0.130461	0.869539	0.098882	0.901118	0.138334	0.861666	0.271865	0.728135	0.172054	0.827946
Frog_NF52|AER	0.96511	0.0348899	0.973793	0.0262073	0.989736	0.0102639	0.962972	0.0370275	0.941817	0.0581832	0.943324	0.0566755	0.919661	0.080339	0.923645	0.0763548	0.932774	0.0672263	0.932623	0.0673771	0.838801	0.161199	0.775137	0.224863	0.784611	0.215389
Frog_NF52|BasalEctoderm	0.0348899	0.96511	0.0262073	0.973793	0.0102639	0.989736	0.0370275	0.962972	0.0581832	0.941817	0.0566755	0.943324	0.080339	0.919661	0.0763548	0.923645	0.0672263	0.932774	0.0673771	0.932623	0.161199	0.838801	0.224863	0.775137	0.215389	0.784611
Frog_NF54|AER	0.939591	0.0604089	0.95033	0.0496695	0.962972	0.0370275	0.989698	0.0103017	0.928689	0.0713109	0.929349	0.0706507	0.919927	0.0800729	0.896558	0.103442	0.921658	0.0783424	0.923848	0.0761522	0.815077	0.184923	0.702586	0.297414	0.823993	0.176007
Frog_NF54|BasalEctoderm	0.0604089	0.939591	0.0496695	0.95033	0.0370275	0.962972	0.0103017	0.989698	0.0713109	0.928689	0.0706507	0.929349	0.0800729	0.919927	0.103442	0.896558	0.0783424	0.921658	0.0761522	0.923848	0.184923	0.815077	0.297414	0.702586	0.176007	0.823993
Axolotl_ST50|AER	0.923881	0.0761189	0.940975	0.0590249	0.941817	0.0581832	0.928689	0.0713109	0.999589	0.000411353	0.977948	0.0220523	0.947974	0.052026	0.752101	0.247899	0.860232	0.139768	0.901236	0.0987635	0.716228	0.283772	0.680649	0.319351	0.719719	0.280281
Axolotl_ST50|BasalEctoderm	0.0761189	0.923881	0.0590249	0.940975	0.0581832	0.941817	0.0713109	0.928689	0.000411353	0.999589	0.0220523	0.977948	0.052026	0.947974	0.247899	0.752101	0.139768	0.860232	0.0987635	0.901236	0.283772	0.716228	0.319351	0.680649	0.280281	0.719719
Axolotl_ST52|AER	0.919902	0.0800976	0.923373	0.0766272	0.943324	0.0566755	0.929349	0.0706507	0.977948	0.0220523	0.991987	0.00801251	0.952814	0.0471857	0.873265	0.126735	0.934943	0.0650571	0.952236	0.0477644	0.775948	0.224052	0.810329	0.189671	0.68095	0.31905
Axolotl_ST52|BasalEctoderm	0.0800976	0.919902	0.0766272	0.923373	0.0566755	0.943324	0.0706507	0.929349	0.0220523	0.977948	0.00801251	0.991987	0.0471857	0.952814	0.126735	0.873265	0.0650571	0.934943	0.0477644	0.952236	0.224052	0.775948	0.189671	0.810329	0.31905	0.68095
Axolotl_ST54|AER	0.900648	0.0993519	0.915639	0.0843606	0.919661	0.080339	0.919927	0.0800729	0.947974	0.052026	0.952814	0.0471857	0.977657	0.0223434	0.840067	0.159933	0.882348	0.117652	0.913253	0.0867467	0.702335	0.297665	0.765396	0.234604	0.74724	0.25276
Axolotl_ST54|BasalEctoderm	0.0993519	0.900648	0.0843606	0.915639	0.080339	0.919661	0.0800729	0.919927	0.052026	0.947974	0.0471857	0.952814	0.0223434	0.977657	0.159933	0.840067	0.117652	0.882348	0.0867467	0.913253	0.297665	0.702335	0.234604	0.765396	0.25276	0.74724
Mouse_E105|AER	0.93178	0.0682196	0.918309	0.081691	0.923645	0.0763548	0.896558	0.103442	0.752101	0.247899	0.873265	0.126735	0.840067	0.159933	0.995556	0.00444444	0.953055	0.0469446	0.961514	0.0384862	0.915297	0.0847026	0.89405	0.10595	0.829419	0.170581
Mouse_E105|BasalEctoderm	0.0682196	0.93178	0.081691	0.918309	0.0763548	0.923645	0.103442	0.896558	0.247899	0.752101	0.126735	0.873265	0.159933	0.840067	0.00444444	0.995556	0.0469446	0.953055	0.0384862	0.961514	0.0847026	0.915297	0.10595	0.89405	0.170581	0.829419
Mouse_E115|AER	0.890603	0.109397	0.869539	0.130461	0.932774	0.0672263	0.921658	0.0783424	0.860232	0.139768	0.934943	0.0650571	0.882348	0.117652	0.953055	0.0469446	0.980788	0.0192118	0.959533	0.0404669	0.835963	0.164037	0.882159	0.117841	0.798708	0.201292
Mouse_E115|BasalEctoderm	0.109397	0.890603	0.130461	0.869539	0.0672263	0.932774	0.0783424	0.921658	0.139768	0.860232	0.0650571	0.934943	0.117652	0.882348	0.0469446	0.953055	0.0192118	0.980788	0.0404669	0.959533	0.164037	0.835963	0.117841	0.882159	0.201292	0.798708
Mouse_E125|AER	0.903422	0.0965783	0.901118	0.098882	0.932623	0.0673771	0.923848	0.0761522	0.901236	0.0987635	0.952236	0.0477644	0.913253	0.0867467	0.961514	0.0384862	0.959533	0.0404669	0.979221	0.0207792	0.836961	0.163039	0.886624	0.113376	0.832832	0.167168
Mouse_E125|BasalEctoderm	0.0965783	0.903422	0.098882	0.901118	0.0673771	0.932623	0.0761522	0.923848	0.0987635	0.901236	0.0477644	0.952236	0.0867467	0.913253	0.0384862	0.961514	0.0404669	0.959533	0.0207792	0.979221	0.163039	0.836961	0.113376	0.886624	0.167168	0.832832
Mouse_E95|AER	0.856434	0.143566	0.861666	0.138334	0.838801	0.161199	0.815077	0.184923	0.716228	0.283772	0.775948	0.224052	0.702335	0.297665	0.915297	0.0847026	0.835963	0.164037	0.836961	0.163039	0.929093	0.0709067	0.743114	0.256886	0.753047	0.246953
Mouse_E95|BasalEctoderm	0.143566	0.856434	0.138334	0.861666	0.161199	0.838801	0.184923	0.815077	0.283772	0.716228	0.224052	0.775948	0.297665	0.702335	0.0847026	0.915297	0.164037	0.835963	0.163039	0.836961	0.0709067	0.929093	0.256886	0.743114	0.246953	0.753047
Human_CS13|AER	0.755982	0.244018	0.728135	0.271865	0.775137	0.224863	0.702586	0.297414	0.680649	0.319351	0.810329	0.189671	0.765396	0.234604	0.89405	0.10595	0.882159	0.117841	0.886624	0.113376	0.743114	0.256886	0.94084	0.0591601	0.682733	0.317267
Human_CS13|BasalEctoderm	0.244018	0.755982	0.271865	0.728135	0.224863	0.775137	0.297414	0.702586	0.319351	0.680649	0.189671	0.810329	0.234604	0.765396	0.10595	0.89405	0.117841	0.882159	0.113376	0.886624	0.256886	0.743114	0.0591601	0.94084	0.317267	0.682733
Chicken_E45|AER	0.786219	0.213781	0.827946	0.172054	0.784611	0.215389	0.823993	0.176007	0.719719	0.280281	0.68095	0.31905	0.74724	0.25276	0.829419	0.170581	0.798708	0.201292	0.832832	0.167168	0.753047	0.246953	0.682733	0.317267	0.975618	0.0243818
Chicken_E45|BasalEctoderm	0.213781	0.786219	0.172054	0.827946	0.215389	0.784611	0.176007	0.823993	0.280281	0.719719	0.31905	0.68095	0.25276	0.74724	0.170581	0.829419	0.201292	0.798708	0.167168	0.832832	0.246953	0.753047	0.317267	0.682733	0.0243818	0.975618

## Sheet: Fig. 1g
	Axolotl_ST50	Axolotl_ST52	Axolotl_ST54	Chicken_E45	Human_CS13	Mouse_E95	Mouse_E105	Mouse_E115	Mouse_E125	Frog_NF50	Frog_NF51	Frog_NF52	Frog_NF54
BasalEctoderm	0.0426385	0.0442388	0.0377321	0.0231382	0.0169594	0.0383252	0.0307173	0.0314123	0.0385643	0.0118426	0.0145895	0.0142062	0.0168919
AER	0.0801357	0.0880806	0.0641387	0.0523392	0.0478913	0.0660239	0.0850854	0.0883104	0.0791229	0.0503778	0.0650221	0.0603581	0.0415154
